# Supplementary material for: Socializing Models During Lactation Alter Colonic Mucosal Gene Expression and Fecal Microbiota of Growing Piglets
Source: Front Microbiol. 2022 Jul 7;13:819011. doi: 10.3389/fmicb.2022.819011 (PMC9301273; doi:10.3389/fmicb.2022.819011)
Supplement: Supplementary file 1 [file Table_1.XLSX]

## Sheet: Table S1
	Supplementary Table 1. Summary of sequencing data in RNA-seq analysis.
	Sample	Raw data	Valid data	Valid ratio (%)	Q20 (%)	Q30 (%)	GC content (%)
	ISC_1	52915782	51603844	97.52	99.94	97.77	54.5
	ISC_2	50864936	49508680	97.33	99.95	97.33	54.5
	ISC_3	51656536	50574588	97.91	99.95	97.72	54
	CSC_1	40890498	39837764	97.43	99.95	97.02	54
	CSC_2	51518354	50150610	97.35	99.95	97	53.5
	CSC_3	35789868	34842894	97.35	99.96	97.11	53
	CON_1	45023522	43876086	97.45	99.95	97.27	53.5
	CON_2	40368146	39403108	97.61	99.95	97.12	54
	CON_3	50813004	49480198	97.38	99.95	97.43	54
	ISC, intermittent social contact, n=3; CSC, continuous social contact, n=3; CON, control, n=3. Q20: the percentage of bases with Phred value ≥ 20; Q30: the percentage of bases with Phred value ≥ 30.
