# Supplementary material for: Socializing Models During Lactation Alter Colonic Mucosal Gene Expression and Fecal Microbiota of Growing Piglets
Source: Front Microbiol. 2022 Jul 7;13:819011. doi: 10.3389/fmicb.2022.819011 (PMC9301273; doi:10.3389/fmicb.2022.819011)
Supplement: Supplementary file 2 [file Table_2.XLSX]

## Sheet: Table S2
	Supplementary Table 2. Significant Differentially expressed genes (P < 0.05, |Log2（fold-change）| > 1) between the ISC and CON piglets.
	Gene ID	Gene Name	Description	FC	Log2(FC)	P-value	Regulation
	ENSSSCG00000029261	ENSSSCG00000029261	torsin-1A-interacting protein 2 [Source:NCBI gene;Acc:100738642]	31669.2	14.95	0	up
	ENSSSCG00000040689	APOA4	apolipoprotein A4 [Source:NCBI gene;Acc:397681]	16.25	4.02	0.03	up
	ENSSSCG00000007384	ENSSSCG00000007384	WAP four-disulfide core domain protein 5-like [Source:NCBI gene;Acc:100739507]	14.88	3.9	0	up
	ENSSSCG00000030652	ENSSSCG00000030652	NA	13.17	3.72	0	up
	ENSSSCG00000011402	HYAL3	hyaluronidase 3 [Source:NCBI gene;Acc:404696]	12.17	3.61	0	up
	ENSSSCG00000023607	CYP4F22	cytochrome P450 4F22 [Source:NCBI gene;Acc:100620265]	10.84	3.44	0	up
	ENSSSCG00000031799	TMEM139	transmembrane protein 139 [Source:NCBI gene;Acc:100521303]	10.22	3.35	0	up
	ENSSSCG00000015069	APOC3	apolipoprotein C3 [Source:NCBI gene;Acc:406187]	9.96	3.32	0	up
	ENSSSCG00000035894	ENSSSCG00000035894	NA	9.18	3.2	0.03	up
	ENSSSCG00000036028	TMED8	transmembrane p24 trafficking protein family member 8 [Source:NCBI gene;Acc:100627014]	8.89	3.15	0	up
	ENSSSCG00000001099	CMAH	cytidine monophosphate-N-acetylneuraminic acid hydroxylase [Source:NCBI gene;Acc:396918]	8.83	3.14	0	up
	ENSSSCG00000011596	TRH	thyrotropin releasing hormone [Source:NCBI gene;Acc:100513309]	8.61	3.11	0	up
	ENSSSCG00000038521	CHAC1	ChaC glutathione specific gamma-glutamylcyclotransferase 1 [Source:NCBI gene;Acc:100524723]	8.27	3.05	0	up
	ENSSSCG00000017120	SLC6A19	solute carrier family 6 member 19 [Source:NCBI gene;Acc:641346]	7.54	2.91	0	up
	ENSSSCG00000011128	ITIH2	inter-alpha-trypsin inhibitor heavy chain 2 [Source:NCBI gene;Acc:396937]	6.74	2.75	0	up
	ENSSSCG00000013575	RETN	resistin [Source:NCBI gene;Acc:396674]	6.53	2.71	0.04	up
	ENSSSCG00000026043	ENSSSCG00000026043	transglutaminase 3 [Source:NCBI gene;Acc:100153042]	6.1	2.61	0	up
	ENSSSCG00000033183	ENSSSCG00000033183	mast cell expressed membrane protein 1 [Source:NCBI gene;Acc:100511550]	5.8	2.54	0.03	up
	ENSSSCG00000015691	ENSSSCG00000015691	lactase [Source:NCBI gene;Acc:100625807]	5.28	2.4	0.03	up
	ENSSSCG00000027970	ENSSSCG00000027970	proline rich transmembrane protein 2 [Source:NCBI gene;Acc:100623439]	5.05	2.34	0	up
	ENSSSCG00000036119	LYPD2	ly6/PLAUR domain-containing protein 2-like [Source:NCBI gene;Acc:110260198]	4.96	2.31	0	up
	ENSSSCG00000000239	ENSSSCG00000000239	keratin, type II microfibrillar, component 7C [Source:NCBI gene;Acc:100523670]	4.92	2.3	0.02	up
	ENSSSCG00000013344	ANO5	anoctamin 5 [Source:NCBI gene;Acc:100520542]	4.79	2.26	0	up
	ENSSSCG00000008702	DOK7	docking protein 7 [Source:NCBI gene;Acc:100736823]	4.58	2.19	0	up
	ENSSSCG00000030013	ENSSSCG00000030013	lactase-phlorizin hydrolase [Source:NCBI gene;Acc:100625897]	4.5	2.17	0.04	up
	ENSSSCG00000014985	MMP3	matrix metallopeptidase 3 [Source:NCBI gene;Acc:396769]	4.41	2.14	0	up
	ENSSSCG00000023186	CA4	carbonic anhydrase 4 [Source:NCBI gene;Acc:100511956]	4.38	2.13	0	up
	ENSSSCG00000011904	UPK1B	uroplakin 1B [Source:NCBI gene;Acc:100144488]	4.35	2.12	0.01	up
	ENSSSCG00000003881	SPATA6	spermatogenesis associated 6 [Source:NCBI gene;Acc:100415810]	4.31	2.11	0.02	up
	ENSSSCG00000017541	HOXB13	homeobox B13 [Source:NCBI gene;Acc:100522893]	4.29	2.1	0	up
	ENSSSCG00000009513	SLC15A1	solute carrier family 15 member 1 [Source:NCBI gene;Acc:397624]	4.17	2.06	0	up
	ENSSSCG00000036745	ENSSSCG00000036745	NA	4.05	2.02	0	up
	ENSSSCG00000030681	MYBPH	myosin binding protein H [Source:NCBI gene;Acc:613132]	4.04	2.02	0.01	up
	ENSSSCG00000027854	HSD17B6	17-beta-hydroxysteroid dehydrogenase type 6 [Source:NCBI gene;Acc:100620470]	4.03	2.01	0	up
	ENSSSCG00000032525	ENSSSCG00000032525	NA	3.9	1.97	0	up
	ENSSSCG00000039573	SLPI	secretory leukocyte peptidase inhibitor [Source:NCBI gene;Acc:396886]	3.8	1.93	0	up
	ENSSSCG00000033452	ENSSSCG00000033452	mucin 5B, oligomeric mucus/gel-forming [Source:NCBI gene;Acc:110259164]	3.77	1.92	0.01	up
	ENSSSCG00000014374	DND1	DND microRNA-mediated repression inhibitor 1 [Source:NCBI gene;Acc:100520423]	3.7	1.89	0	up
	ENSSSCG00000034260	GDF15	growth differentiation factor 15 [Source:NCBI gene;Acc:100379630]	3.67	1.88	0	up
	ENSSSCG00000000577	GYS2	glycogen synthase 2 [Source:NCBI gene;Acc:100157080]	3.57	1.84	0	up
	ENSSSCG00000011672	RASA2	RAS p21 protein activator 2 [Source:NCBI gene;Acc:100515414]	3.27	1.71	0.01	up
	ENSSSCG00000033041	ENSSSCG00000033041	GNAS complex locus [Source:NCBI gene;Acc:100049657]	3.22	1.69	0.01	up
	ENSSSCG00000017577	ENSSSCG00000017577	NA	3.16	1.66	0	up
	ENSSSCG00000036516	ENSSSCG00000036516	protocadherin beta-4 [Source:NCBI gene;Acc:100521779]	3.14	1.65	0.05	up
	ENSSSCG00000036157	BARX2	BARX homeobox 2 [Source:NCBI gene;Acc:100516284]	3.13	1.65	0	up
	ENSSSCG00000017037	FABP6	fatty acid binding protein 6 [Source:NCBI gene;Acc:397423]	3.13	1.65	0.03	up
	ENSSSCG00000033558	GABRB2	gamma-aminobutyric acid type A receptor beta2 subunit [Source:NCBI gene;Acc:100517063]	3.12	1.64	0.01	up
	ENSSSCG00000038067	ENSSSCG00000038067	small integral membrane protein 24 [Source:NCBI gene;Acc:100737370]	3.08	1.62	0	up
	ENSSSCG00000035760	RFLNA	refilin A [Source:NCBI gene;Acc:100158166]	3.05	1.61	0.02	up
	ENSSSCG00000032433	PTCHD1	patched domain containing 1 [Source:NCBI gene;Acc:100151829]	3.04	1.6	0.02	up
	ENSSSCG00000014843	CHRDL2	chordin like 2 [Source:NCBI gene;Acc:100739055]	3.01	1.59	0	up
	ENSSSCG00000024067	KRT23	keratin 23 [Source:NCBI gene;Acc:100519795]	2.99	1.58	0	up
	ENSSSCG00000010686	BAG3	BCL2 associated athanogene 3 [Source:NCBI gene;Acc:100156989]	2.93	1.55	0.03	up
	ENSSSCG00000026025	HMGCL	3-hydroxy-3-methylglutaryl-CoA lyase [Source:NCBI gene;Acc:100621218]	2.88	1.53	0	up
	ENSSSCG00000008857	MSMO1	methylsterol monooxygenase 1 [Source:NCBI gene;Acc:396590]	2.82	1.49	0	up
	ENSSSCG00000018007	MYH3	myosin-3 [Source:NCBI gene;Acc:396711]	2.81	1.49	0.02	up
	ENSSSCG00000009997	OSM	oncostatin M [Source:NCBI gene;Acc:100152038]	2.8	1.49	0.02	up
	ENSSSCG00000023162	CDH3	cadherin 3 [Source:NCBI gene;Acc:100187727]	2.77	1.47	0.01	up
	ENSSSCG00000017144	ENSSSCG00000017144	neuronal pentraxin 1 [Source:NCBI gene;Acc:100525071]	2.73	1.45	0.02	up
	ENSSSCG00000007304	ENSSSCG00000007304	fer-1-like protein 4 [Source:NCBI gene;Acc:102162661]	2.72	1.44	0.01	up
	ENSSSCG00000039103	ADIPOQ	adiponectin, C1Q and collagen domain containing [Source:NCBI gene;Acc:397660]	2.7	1.43	0.04	up
	ENSSSCG00000022968	ARFGEF3	ARFGEF family member 3 [Source:NCBI gene;Acc:100621590]	2.69	1.43	0.01	up
	ENSSSCG00000032423	SPOCK1	SPARC (osteonectin), cwcv and kazal like domains proteoglycan 1 [Source:NCBI gene;Acc:100620623]	2.66	1.41	0	up
	ENSSSCG00000027701	RP2	RP2, ARL3 GTPase activating protein [Source:NCBI gene;Acc:100622983]	2.65	1.41	0.01	up
	ENSSSCG00000033001	FZD8	frizzled class receptor 8 [Source:NCBI gene;Acc:110255708]	2.64	1.4	0.02	up
	ENSSSCG00000011030	CUBN	cubilin [Source:NCBI gene;Acc:100521743]	2.62	1.39	0.05	up
	ENSSSCG00000038767	MBP	myelin basic protein [Source:NCBI gene;Acc:414286]	2.59	1.37	0	up
	ENSSSCG00000037701	GPR182	G protein-coupled receptor 182 [Source:NCBI gene;Acc:100512467]	2.59	1.37	0.02	up
	ENSSSCG00000028923	SCNN1B	sodium channel epithelial 1 beta subunit [Source:NCBI gene;Acc:100627971]	2.57	1.36	0.02	up
	ENSSSCG00000035649	ENSSSCG00000035649	calcitonin-related polypeptide beta [Source:NCBI gene;Acc:396563]	2.57	1.36	0.02	up
	ENSSSCG00000029199	SCN4B	sodium voltage-gated channel beta subunit 4 [Source:NCBI gene;Acc:100512800]	2.53	1.34	0.01	up
	ENSSSCG00000004694	FRMD5	FERM domain containing 5 [Source:NCBI gene;Acc:100152168]	2.51	1.33	0.02	up
	ENSSSCG00000021597	PHLDA2	pleckstrin homology like domain family A member 2 [Source:NCBI gene;Acc:100379631]	2.49	1.31	0	up
	ENSSSCG00000003278	ENSSSCG00000003278	leukocyte immunoglobulin-like receptor subfamily B member 3-like [Source:NCBI gene;Acc:100511639]	2.49	1.32	0	up
	ENSSSCG00000004573	ENSSSCG00000004573	C2 calcium-dependent domain-containing protein 4A [Source:NCBI gene;Acc:100152206]	2.49	1.31	0.01	up
	ENSSSCG00000009488	SLITRK5	SLIT and NTRK like family member 5 [Source:NCBI gene;Acc:100155909]	2.48	1.31	0.03	up
	ENSSSCG00000005510	PHF19	PHD finger protein 19 [Source:NCBI gene;Acc:100156643]	2.47	1.3	0	up
	ENSSSCG00000002479	SERPINA11	serpin family A member 11 [Source:NCBI gene;Acc:100155953]	2.43	1.28	0.01	up
	ENSSSCG00000003466	TMEM82	transmembrane protein 82 [Source:NCBI gene;Acc:100522322]	2.41	1.27	0	up
	ENSSSCG00000017311	MAPT	microtubule associated protein tau [Source:NCBI gene;Acc:100738351]	2.41	1.27	0.03	up
	ENSSSCG00000000207	ENSSSCG00000000207	NA	2.4	1.26	0	up
	ENSSSCG00000006518	HCN3	hyperpolarization activated cyclic nucleotide gated potassium channel 3 [Source:NCBI gene;Acc:100526049]	2.39	1.26	0.02	up
	ENSSSCG00000036865	ENSSSCG00000036865	serine dehydratase [Source:NCBI gene;Acc:100155595]	2.38	1.25	0.01	up
	ENSSSCG00000007603	NPTX2	neuronal pentraxin 2 [Source:NCBI gene;Acc:100521613]	2.35	1.23	0.04	up
	ENSSSCG00000007593	ANKRD61	ankyrin repeat domain 61 [Source:NCBI gene;Acc:102162657]	2.34	1.23	0.04	up
	ENSSSCG00000023010	TMOD1	tropomodulin 1 [Source:NCBI gene;Acc:100316850]	2.27	1.18	0.05	up
	ENSSSCG00000040638	DIO2	iodothyronine deiodinase 2 [Source:NCBI gene;Acc:414379]	2.26	1.17	0.03	up
	ENSSSCG00000007437	SLC12A5	solute carrier family 12 member 5 [Source:NCBI gene;Acc:100155991]	2.25	1.17	0.04	up
	ENSSSCG00000000298	PPP1R1A	protein phosphatase 1 regulatory inhibitor subunit 1A [Source:NCBI gene;Acc:100621808]	2.22	1.15	0.04	up
	ENSSSCG00000005252	PTAR1	protein prenyltransferase alpha subunit repeat containing 1 [Source:NCBI gene;Acc:100153489]	2.21	1.14	0.02	up
	ENSSSCG00000002476	SERPINA1	serpin family A member 1 [Source:NCBI gene;Acc:397688]	2.21	1.14	0.02	up
	ENSSSCG00000013784	DNAJB1	DnaJ heat shock protein family (Hsp40) member B1 [Source:NCBI gene;Acc:396741]	2.21	1.14	0.03	up
	ENSSSCG00000025414	PYY	peptide YY [Source:NCBI gene;Acc:100512433]	2.2	1.14	0.01	up
	ENSSSCG00000021059	ADORA1	adenosine A1 receptor [Source:NCBI gene;Acc:606743]	2.2	1.14	0.02	up
	ENSSSCG00000032434	PLAUR	plasminogen activator, urokinase receptor [Source:NCBI gene;Acc:100521017]	2.19	1.13	0	up
	ENSSSCG00000008963	AREG	amphiregulin [Source:NCBI gene;Acc:397668]	2.18	1.12	0	up
	ENSSSCG00000011199	TBC1D5	TBC1 domain family member 5 [Source:NCBI gene;Acc:100626058]	2.17	1.12	0.03	up
	ENSSSCG00000024954	FGF1	fibroblast growth factor 1 [Source:NCBI gene;Acc:397497]	2.14	1.1	0.03	up
	ENSSSCG00000005382	TGFBR1	transforming growth factor beta receptor 1 [Source:NCBI gene;Acc:396665]	2.14	1.1	0.04	up
	ENSSSCG00000036761	ENSSSCG00000036761	NA	2.13	1.09	0.03	up
	ENSSSCG00000039862	TRIB3	tribbles pseudokinase 3 [Source:NCBI gene;Acc:100518810]	2.13	1.09	0.03	up
	ENSSSCG00000001753	CHRNB4	cholinergic receptor nicotinic beta 4 subunit [Source:NCBI gene;Acc:100157223]	2.13	1.09	0.05	up
	ENSSSCG00000016491	KIAA1147	KIAA1147 ortholog [Source:NCBI gene;Acc:100513325]	2.1	1.07	0	up
	ENSSSCG00000017244	ENSSSCG00000017244	sidekick cell adhesion molecule 2 [Source:NCBI gene;Acc:100518574]	2.09	1.07	0.02	up
	ENSSSCG00000010325	KCNMA1	potassium calcium-activated channel subfamily M alpha 1 [Source:NCBI gene;Acc:397434]	2.08	1.06	0.01	up
	ENSSSCG00000016400	ENSSSCG00000016400	mab-21 like 4 [Source:NCBI gene;Acc:100517432]	2.07	1.05	0.03	up
	ENSSSCG00000008159	IL1RL1	interleukin 1 receptor like 1 [Source:NCBI gene;Acc:100127134]	2.05	1.04	0.03	up
	ENSSSCG00000001978	GZMB	granzyme B (granzyme 2, cytotoxic T-lymphocyte-associated serine esterase 1) [Source:NCBI gene;Acc:100233184]	2.03	1.02	0.01	up
	ENSSSCG00000036322	SPRY4	sprouty RTK signaling antagonist 4 [Source:NCBI gene;Acc:100512891]	2.02	1.02	0	up
	ENSSSCG00000040207	P2RY2	purinergic receptor P2Y2 [Source:NCBI gene;Acc:450248]	2.02	1.01	0	up
	ENSSSCG00000006493	PMF1	polyamine modulated factor 1 [Source:NCBI gene;Acc:100144449]	2.02	1.02	0	up
	ENSSSCG00000006580	S100A2	S100 calcium binding protein A2 [Source:NCBI gene;Acc:100152729]	2.02	1.01	0.01	up
	ENSSSCG00000010370	ENSSSCG00000010370	annexin A8 [Source:NCBI gene;Acc:100155930]	2.01	1.01	0.04	up
	ENSSSCG00000001570	PI16	peptidase inhibitor 16 [Source:NCBI gene;Acc:100155010]	0.5	-1	0	down
	ENSSSCG00000018092	ND6	NADH dehydrogenase subunit 6 [Source:NCBI gene;Acc:808512]	0.5	-1.01	0	down
	ENSSSCG00000009083	SPRY1	sprouty RTK signaling antagonist 1 [Source:NCBI gene;Acc:100623283]	0.5	-1.01	0.02	down
	ENSSSCG00000011962	ADGRG7	adhesion G protein-coupled receptor G7 [Source:NCBI gene;Acc:102160124]	0.49	-1.02	0	down
	ENSSSCG00000039531	ENSSSCG00000039531	NA	0.49	-1.03	0.01	down
	ENSSSCG00000025969	PTPRR	protein tyrosine phosphatase, receptor type R [Source:NCBI gene;Acc:100154962]	0.49	-1.02	0.03	down
	ENSSSCG00000022724	ENSSSCG00000022724	UDP-glucuronosyltransferase 2B18-like [Source:NCBI gene;Acc:100516628]	0.49	-1.03	0.03	down
	ENSSSCG00000000680	GPR162	G protein-coupled receptor 162 [Source:NCBI gene;Acc:100736664]	0.49	-1.04	0.03	down
	ENSSSCG00000016661	SEPT7	septin 7 [Source:NCBI gene;Acc:100523875]	0.48	-1.04	0	down
	ENSSSCG00000008047	E4F1	E4F transcription factor 1 [Source:NCBI gene;Acc:100517704]	0.48	-1.05	0	down
	ENSSSCG00000016256	SPHKAP	SPHK1 interactor, AKAP domain containing [Source:NCBI gene;Acc:100515691]	0.48	-1.06	0.01	down
	ENSSSCG00000016832	IL7R	interleukin 7 receptor [Source:NCBI gene;Acc:100271930]	0.48	-1.05	0.03	down
	ENSSSCG00000017700	CCL3L1	chemokine (C-C motif) ligand 3-like 1 [Source:NCBI gene;Acc:494459]	0.48	-1.06	0.03	down
	ENSSSCG00000008648	RSAD2	radical S-adenosyl methionine domain containing 2 [Source:NCBI gene;Acc:396752]	0.48	-1.07	0.04	down
	ENSSSCG00000013455	IZUMO4	IZUMO family member 4 [Source:NCBI gene;Acc:100514821]	0.48	-1.06	0.05	down
	ENSSSCG00000010593	CNNM2	cyclin and CBS domain divalent metal cation transport mediator 2 [Source:NCBI gene;Acc:100155831]	0.47	-1.08	0	down
	ENSSSCG00000036628	ENSSSCG00000036628	NA	0.47	-1.08	0.02	down
	ENSSSCG00000006390	CASQ1	calsequestrin 1 [Source:NCBI gene;Acc:100156448]	0.47	-1.1	0.02	down
	ENSSSCG00000001500	ENSSSCG00000001500	NA	0.47	-1.1	0.02	down
	ENSSSCG00000035572	ENSSSCG00000035572	NA	0.47	-1.1	0.03	down
	ENSSSCG00000034185	RF00045	NA	0.47	-1.1	0.04	down
	ENSSSCG00000028758	LBP	lipopolysaccharide binding protein [Source:NCBI gene;Acc:397303]	0.46	-1.11	0	down
	ENSSSCG00000008448	PREPL	prolyl endopeptidase like [Source:NCBI gene;Acc:100526165]	0.46	-1.11	0	down
	ENSSSCG00000009497	ENSSSCG00000009497	multidrug resistance-associated protein 4-like [Source:NCBI gene;Acc:102167784]	0.46	-1.11	0.01	down
	ENSSSCG00000040057	EOMES	eomesodermin [Source:NCBI gene;Acc:100622125]	0.45	-1.14	0.01	down
	ENSSSCG00000000667	AICDA	activation induced cytidine deaminase [Source:NCBI gene;Acc:100526050]	0.45	-1.15	0.02	down
	ENSSSCG00000030874	ENSSSCG00000030874	NA	0.45	-1.17	0.02	down
	ENSSSCG00000001636	GUCA1A	guanylate cyclase activator 1A [Source:NCBI gene;Acc:100739200]	0.45	-1.16	0.04	down
	ENSSSCG00000003160	NTF4	neurotrophin 4 [Source:NCBI gene;Acc:100511085]	0.45	-1.16	0.04	down
	ENSSSCG00000028277	ENSSSCG00000028277	pancreatic alpha-amylase [Source:NCBI gene;Acc:100521789]	0.45	-1.16	0.04	down
	ENSSSCG00000033891	ENSSSCG00000033891	NA	0.45	-1.16	0.05	down
	ENSSSCG00000037572	EPSTI1	epithelial stromal interaction 1 [Source:NCBI gene;Acc:100625050]	0.44	-1.18	0	down
	ENSSSCG00000008124	NEURL3	neuralized E3 ubiquitin protein ligase 3 [Source:NCBI gene;Acc:100524797]	0.44	-1.18	0	down
	ENSSSCG00000003969	GUCA2A	guanylate cyclase activator 2A [Source:NCBI gene;Acc:100301560]	0.44	-1.2	0.01	down
	ENSSSCG00000000884	APAF1	apoptotic peptidase activating factor 1 [Source:NCBI gene;Acc:100513283]	0.44	-1.19	0.01	down
	ENSSSCG00000011760	TBL1XR1	transducin beta like 1 X-linked receptor 1 [Source:NCBI gene;Acc:100522831]	0.44	-1.2	0.05	down
	ENSSSCG00000006060	GRHL2	grainyhead like transcription factor 2 [Source:NCBI gene;Acc:100525287]	0.43	-1.2	0	down
	ENSSSCG00000015334	PDK4	pyruvate dehydrogenase kinase 4 [Source:NCBI gene;Acc:100286778]	0.43	-1.21	0.01	down
	ENSSSCG00000004237	SERINC1	serine incorporator 1 [Source:NCBI gene;Acc:102158514]	0.43	-1.21	0.01	down
	ENSSSCG00000002864	SLC7A10	solute carrier family 7 member 10 [Source:NCBI gene;Acc:100525049]	0.43	-1.21	0.01	down
	ENSSSCG00000008540	PPP1CB	protein phosphatase 1 catalytic subunit beta [Source:NCBI gene;Acc:397378]	0.43	-1.21	0.01	down
	ENSSSCG00000023560	ENSSSCG00000023560	EEF1A lysine methyltransferase 2 [Source:NCBI gene;Acc:100521159]	0.43	-1.2	0.01	down
	ENSSSCG00000022675	NCR1	natural cytotoxicity triggering receptor 1 [Source:NCBI gene;Acc:100141419]	0.43	-1.22	0.01	down
	ENSSSCG00000013643	CDKN2D	cyclin dependent kinase inhibitor 2D [Source:NCBI gene;Acc:100525560]	0.42	-1.26	0	down
	ENSSSCG00000008073	OMD	osteomodulin [Source:NCBI gene;Acc:100511925]	0.42	-1.26	0.01	down
	ENSSSCG00000007056	PLCB1	phospholipase C beta 1 [Source:NCBI gene;Acc:100152679]	0.42	-1.24	0.03	down
	ENSSSCG00000028536	LHFPL2	LHFPL tetraspan subfamily member 2 [Source:NCBI gene;Acc:100523234]	0.41	-1.29	0	down
	ENSSSCG00000034624	TMEM50B	transmembrane protein 50B [Source:NCBI gene;Acc:100532728]	0.41	-1.3	0	down
	ENSSSCG00000015638	RHEX	regulator of hemoglobinization and erythroid cell expansion [Source:NCBI gene;Acc:100518270]	0.41	-1.28	0.01	down
	ENSSSCG00000032963	IFNG	interferon gamma [Source:NCBI gene;Acc:396991]	0.41	-1.3	0.04	down
	ENSSSCG00000036050	CD302	CD302 molecule [Source:NCBI gene;Acc:100126280]	0.4	-1.33	0	down
	ENSSSCG00000009215	ABCG2	ATP-binding cassette, sub-family G (WHITE), member 2 [Source:NCBI gene;Acc:397073]	0.4	-1.31	0	down
	ENSSSCG00000027954	NMU	neuromedin U [Source:NCBI gene;Acc:100523263]	0.4	-1.34	0.01	down
	ENSSSCG00000027351	ZNF454	zinc finger protein 454 [Source:NCBI gene;Acc:100620238]	0.4	-1.33	0.01	down
	ENSSSCG00000005199	GLDC	glycine decarboxylase [Source:NCBI gene;Acc:100155425]	0.4	-1.34	0.01	down
	ENSSSCG00000015332	PON1	paraoxonase 1 [Source:NCBI gene;Acc:100048952]	0.39	-1.37	0.02	down
	ENSSSCG00000039062	ENSSSCG00000039062	NA	0.39	-1.35	0.02	down
	ENSSSCG00000031648	CCN5	cellular communication network factor 5 [Source:NCBI gene;Acc:100522769]	0.39	-1.35	0.03	down
	ENSSSCG00000032113	ENSSSCG00000032113	cationic amino acid transporter 3-like [Source:NCBI gene;Acc:100523440]	0.38	-1.4	0	down
	ENSSSCG00000006742	MAB21L3	mab-21 like 3 [Source:NCBI gene;Acc:100154970]	0.38	-1.41	0	down
	ENSSSCG00000001473	COL11A2	collagen type XI alpha 2 chain [Source:NCBI gene;Acc:100520915]	0.38	-1.41	0.01	down
	ENSSSCG00000003463	AGMAT	agmatinase [Source:NCBI gene;Acc:100519548]	0.37	-1.42	0	down
	ENSSSCG00000022705	SALL2	spalt like transcription factor 2 [Source:NCBI gene;Acc:100513098]	0.37	-1.43	0.03	down
	ENSSSCG00000013117	CBLIF	cobalamin binding intrinsic factor [Source:NCBI gene;Acc:100514273]	0.37	-1.42	0.05	down
	ENSSSCG00000009699	HPGD	15-hydroxyprostaglandin dehydrogenase [Source:NCBI gene;Acc:100156186]	0.36	-1.47	0	down
	ENSSSCG00000017154	CARD14	caspase recruitment domain family member 14 [Source:NCBI gene;Acc:100514004]	0.36	-1.47	0	down
	ENSSSCG00000000362	RDH5	retinol dehydrogenase 5 [Source:NCBI gene;Acc:100517586]	0.36	-1.49	0.01	down
	ENSSSCG00000027118	ENSSSCG00000027118	solute carrier family 23 member 1-like [Source:NCBI gene;Acc:100525318]	0.36	-1.49	0.03	down
	ENSSSCG00000040272	TTC29	tetratricopeptide repeat domain 29 [Source:NCBI gene;Acc:100627237]	0.35	-1.51	0	down
	ENSSSCG00000004934	DPP8	dipeptidyl peptidase 8 [Source:NCBI gene;Acc:100155833]	0.35	-1.53	0.01	down
	ENSSSCG00000033703	FAM111A	family with sequence similarity 111 member A [Source:NCBI gene;Acc:100525029]	0.34	-1.56	0.02	down
	ENSSSCG00000004493	SIGLEC15	sialic acid binding Ig like lectin 15 [Source:NCBI gene;Acc:100518460]	0.33	-1.61	0.01	down
	ENSSSCG00000029043	ENSSSCG00000029043	NA	0.31	-1.67	0.02	down
	ENSSSCG00000035617	ENSSSCG00000035617	quinone oxidoreductase-like protein 2 [Source:NCBI gene;Acc:106505010]	0.31	-1.68	0.03	down
	ENSSSCG00000032017	ENSSSCG00000032017	uncharacterized LOC100627879 [Source:NCBI gene;Acc:100627879]	0.3	-1.75	0.01	down
	ENSSSCG00000001826	CFAP100	cilia and flagella associated protein 100 [Source:NCBI gene;Acc:100155072]	0.3	-1.75	0.03	down
	ENSSSCG00000039342	ENSSSCG00000039342	NA	0.29	-1.77	0	down
	ENSSSCG00000003369	ICMT	isoprenylcysteine carboxyl methyltransferase [Source:NCBI gene;Acc:100514410]	0.29	-1.77	0	down
	ENSSSCG00000015879	DAPL1	death associated protein like 1 [Source:NCBI gene;Acc:100157537]	0.29	-1.81	0.04	down
	ENSSSCG00000030300	MT2A	metallothionein-2A [Source:NCBI gene;Acc:396827]	0.28	-1.82	0	down
	ENSSSCG00000029541	PSD2	pleckstrin and Sec7 domain containing 2 [Source:NCBI gene;Acc:100737524]	0.26	-1.94	0	down
	ENSSSCG00000023684	MT1A	metallothionein-1E-like [Source:NCBI gene;Acc:102166944]	0.26	-1.92	0.01	down
	ENSSSCG00000009818	IFT81	intraflagellar transport 81 [Source:NCBI gene;Acc:100156117]	0.25	-2.01	0	down
	ENSSSCG00000027091	OAZ3	Sus scrofa ornithine decarboxylase antizyme 3 (OAZ3), transcript variant 2, mRNA. [Source:RefSeq mRNA;Acc:NM_001301406]	0.25	-2.02	0.01	down
	ENSSSCG00000023018	MCCD1	mitochondrial coiled-coil domain 1 [Source:NCBI gene;Acc:100157598]	0.25	-2.02	0.03	down
	ENSSSCG00000010800	B3GALT2	beta-1,3-galactosyltransferase 2 [Source:NCBI gene;Acc:100525885]	0.24	-2.08	0	down
	ENSSSCG00000006932	ENSSSCG00000006932	calcium-activated chloride channel regulator 4 [Source:NCBI gene;Acc:100154624]	0.24	-2.03	0	down
	ENSSSCG00000004017	FRMD1	FERM domain containing 1 [Source:NCBI gene;Acc:100514201]	0.24	-2.07	0.03	down
	ENSSSCG00000026597	SLC38A4	solute carrier family 38 member 4 [Source:NCBI gene;Acc:100286742]	0.22	-2.21	0	down
	ENSSSCG00000034914	ENSSSCG00000034914	CD163 molecule-like 1 [Source:NCBI gene;Acc:100144477]	0.22	-2.2	0	down
	ENSSSCG00000015716	MARCO	macrophage receptor with collagenous structure [Source:NCBI gene;Acc:100516298]	0.21	-2.23	0.02	down
	ENSSSCG00000016245	ENSSSCG00000016245	collagen type IV alpha 3 chain [Source:NCBI gene;Acc:100621504]	0.2	-2.35	0	down
	ENSSSCG00000031101	METTL21C	methyltransferase like 21C [Source:NCBI gene;Acc:100525886]	0.19	-2.43	0	down
	ENSSSCG00000036080	ENSSSCG00000036080	histone H2A type 1 [Source:NCBI gene;Acc:100155734]	0.18	-2.46	0	down
	ENSSSCG00000004492	SLC14A1	solute carrier family 14 member 1 (Kidd blood group) [Source:NCBI gene;Acc:100157861]	0.17	-2.52	0.02	down
	ENSSSCG00000018068	ENSSSCG00000018068	NA	0.16	-2.62	0	down
	ENSSSCG00000039224	CSPG5	chondroitin sulfate proteoglycan 5 [Source:NCBI gene;Acc:100737041]	0.15	-2.75	0	down
	ENSSSCG00000023852	CCL17	C-C motif chemokine ligand 17 [Source:NCBI gene;Acc:780408]	0.12	-3.06	0	down
	ENSSSCG00000040446	ENSSSCG00000040446	protein CXorf40A-like [Source:NCBI gene;Acc:110255258]	0.03	-5.01	0	down
	ENSSSCG00000019977	RF00421	NA	0.02	-6.03	0	down
	ENSSSCG00000034731	ENSSSCG00000034731	trefoil factor 1 [Source:NCBI gene;Acc:780401]	0.01	-6.88	0	down
	ENSSSCG00000013369	ENSSSCG00000013369	NA	0	-15.03	0	down
	ISC, intermittent social contact; CON, control
