# Supplementary material for: Socializing Models During Lactation Alter Colonic Mucosal Gene Expression and Fecal Microbiota of Growing Piglets
Source: Front Microbiol. 2022 Jul 7;13:819011. doi: 10.3389/fmicb.2022.819011 (PMC9301273; doi:10.3389/fmicb.2022.819011)
Supplement: Supplementary file 3 [file Table_3.XLSX]

## Sheet: Table S3
	Supplementary Table 3. Significant differentially expressed genes (P < 0.05, |Log2（fold-change）| > 1) between the CSC and CON piglets.
	Gene ID	Gene Name	Description	FC	Log2(FC)	P-value	Regulation
	ENSSSCG00000005915	MAF1	MAF1 homolog, negative regulator of RNA polymerase III [Source:NCBI gene;Acc:100526048]	13329.8	13.7024	1.68819e-07	up
	ENSSSCG00000040419	ENSSSCG00000040419	zinc finger protein 615 [Source:NCBI gene;Acc:100516615]	61.3319	5.93857	1.25778e-11	up
	ENSSSCG00000031902	ENSSSCG00000031902	uncharacterized LOC106508706 [Source:NCBI gene;Acc:106508706]	35.2728	5.14048	8.7354e-11	up
	ENSSSCG00000011402	HYAL3	hyaluronidase 3 [Source:NCBI gene;Acc:404696]	20.553	4.36127	6.74665e-07	up
	ENSSSCG00000028674	ENSSSCG00000028674	NA	19.4884	4.28455	0.000820823	up
	ENSSSCG00000030652	ENSSSCG00000030652	NA	17.5046	4.12966	7.02627e-05	up
	ENSSSCG00000011450	ITIH1	inter-alpha-trypsin inhibitor heavy chain 1 [Source:NCBI gene;Acc:396963]	11.3323	3.50236	0.00565836	up
	ENSSSCG00000004699	ELL3	elongation factor for RNA polymerase II 3 [Source:NCBI gene;Acc:100156183]	10.6998	3.41951	0.000725632	up
	ENSSSCG00000036086	PAX5	paired box 5 [Source:NCBI gene;Acc:100520167]	10.0725	3.33235	0.000728321	up
	ENSSSCG00000035894	ENSSSCG00000035894	NA	9.96126	3.31633	0.00843844	up
	ENSSSCG00000040377	FCER2	Fc fragment of IgE receptor II [Source:NCBI gene;Acc:100037942]	8.16355	3.0292	0.0017403	up
	ENSSSCG00000029536	SCTR	secretin receptor [Source:NCBI gene;Acc:100521045]	7.85277	2.9732	7.87668e-05	up
	ENSSSCG00000007807	CD19	CD19 molecule [Source:NCBI gene;Acc:397669]	7.36707	2.88109	0.00219718	up
	ENSSSCG00000016516	ATP6V0A4	ATPase H+ transporting V0 subunit a4 [Source:NCBI gene;Acc:100519402]	6.17065	2.62542	0.000276535	up
	ENSSSCG00000021812	MS4A1	membrane spanning 4-domains A1 [Source:NCBI gene;Acc:100627952]	5.49988	2.4594	0.00386408	up
	ENSSSCG00000038767	MBP	myelin basic protein [Source:NCBI gene;Acc:414286]	4.64093	2.21441	6.37166e-10	up
	ENSSSCG00000016187	CATIP	ciliogenesis associated TTC17 interacting protein [Source:NCBI gene;Acc:100155612]	4.52102	2.17665	0.0030224	up
	ENSSSCG00000004225	TPD52L1	TPD52 like 1 [Source:NCBI gene;Acc:100515246]	4.41535	2.14253	0.010867	up
	ENSSSCG00000037532	MNDA	myeloid cell nuclear differentiation antigen [Source:HGNC Symbol;Acc:HGNC:7183]	4.23082	2.08094	0.0182451	up
	ENSSSCG00000008983	CCDC158	coiled-coil domain containing 158 [Source:NCBI gene;Acc:100522937]	4.18701	2.06592	0.00562289	up
	ENSSSCG00000039569	ENSSSCG00000039569	NA	4.14795	2.0524	0.00499169	up
	ENSSSCG00000009429	TNFSF11	TNF superfamily member 11 [Source:NCBI gene;Acc:100037976]	4.07587	2.02711	0.0419012	up
	ENSSSCG00000023125	CNTNAP4	contactin associated protein like 4 [Source:NCBI gene;Acc:100626866]	4.00614	2.00221	0.000252375	up
	ENSSSCG00000023261	GDF5	growth differentiation factor 5 [Source:NCBI gene;Acc:100520988]	4.00073	2.00026	0.0435833	up
	ENSSSCG00000010190	ACTA1	actin, alpha 1, skeletal muscle [Source:NCBI gene;Acc:100154254]	3.921	1.97122	0.0370312	up
	ENSSSCG00000018007	MYH3	myosin-3 [Source:NCBI gene;Acc:396711]	3.865	1.95047	0.00741814	up
	ENSSSCG00000021873	CRABP1	cellular retinoic acid binding protein 1 [Source:NCBI gene;Acc:100169745]	3.83117	1.93779	0.0143528	up
	ENSSSCG00000013777	CLEC17A	C-type lectin domain containing 17A [Source:NCBI gene;Acc:100514755]	3.78459	1.92014	0.017759	up
	ENSSSCG00000031478	OSTN	osteocrin [Source:NCBI gene;Acc:100049691]	3.69802	1.88675	0.027962	up
	ENSSSCG00000017062	TIMD4	T cell immunoglobulin and mucin domain containing 4 [Source:NCBI gene;Acc:100523827]	3.6797	1.87959	0.0013171	up
	ENSSSCG00000030246	FCRLA	Fc receptor like A [Source:NCBI gene;Acc:100154450]	3.65212	1.86873	0.0152209	up
	ENSSSCG00000027849	CNR2	cannabinoid receptor 2 [Source:NCBI gene;Acc:100621002]	3.60956	1.85182	0.0304766	up
	ENSSSCG00000009673	ENSSSCG00000009673	nuclear GTPase, germinal center associated [Source:NCBI gene;Acc:100157947]	3.59626	1.8465	0.00251651	up
	ENSSSCG00000009787	CCDC62	coiled-coil domain containing 62 [Source:NCBI gene;Acc:100520106]	3.58166	1.84063	0.00302383	up
	ENSSSCG00000040980	ENSSSCG00000040980	UDP-glucuronosyltransferase 2B31 [Source:NCBI gene;Acc:100515741]	3.55231	1.82876	0.0258715	up
	ENSSSCG00000004803	ACTC1	actin, alpha, cardiac muscle 1 [Source:NCBI gene;Acc:100152267]	3.49926	1.80705	0.00619857	up
	ENSSSCG00000010076	ZNF70	V-set pre-B cell surrogate light chain 3 [Source:NCBI gene;Acc:100157565]	3.47315	1.79624	0.0108473	up
	ENSSSCG00000016972	CARTPT	CART prepropeptide [Source:NCBI gene;Acc:397252]	3.46578	1.79318	0.0285836	up
	ENSSSCG00000003891	CYP4A24	cytochrome P450 4A24 [Source:NCBI gene;Acc:403326]	3.44223	1.78334	0.032368	up
	ENSSSCG00000011090	NEBL	nebulette [Source:NCBI gene;Acc:100522395]	3.43856	1.7818	0.000189888	up
	ENSSSCG00000009997	OSM	oncostatin M [Source:NCBI gene;Acc:100152038]	3.39818	1.76476	0.00104268	up
	ENSSSCG00000023186	CA4	carbonic anhydrase 4 [Source:NCBI gene;Acc:100511956]	3.37897	1.75658	5.14997e-05	up
	ENSSSCG00000015098	CXCR5	C-X-C motif chemokine receptor 5 [Source:NCBI gene;Acc:100515679]	3.37728	1.75586	0.012905	up
	ENSSSCG00000017755	NOS2	nitric oxide synthase 2 [Source:NCBI gene;Acc:396859]	3.33806	1.73901	2.27579e-05	up
	ENSSSCG00000008857	MSMO1	methylsterol monooxygenase 1 [Source:NCBI gene;Acc:396590]	3.30967	1.72669	5.1847e-15	up
	ENSSSCG00000010530	CRTAC1	cartilage acidic protein 1 [Source:NCBI gene;Acc:100037974]	3.30441	1.72439	0.000692891	up
	ENSSSCG00000004332	BACH2	BTB domain and CNC homolog 2 [Source:NCBI gene;Acc:100620522]	3.29694	1.72113	0.0207763	up
	ENSSSCG00000031799	TMEM139	transmembrane protein 139 [Source:NCBI gene;Acc:100521303]	3.28835	1.71736	0.0138815	up
	ENSSSCG00000004918	ALPK2	alpha kinase 2 [Source:NCBI gene;Acc:100152584]	3.26797	1.7084	0.00104973	up
	ENSSSCG00000033558	GABRB2	gamma-aminobutyric acid type A receptor beta2 subunit [Source:NCBI gene;Acc:100517063]	3.23801	1.69511	0.0066629	up
	ENSSSCG00000032433	PTCHD1	patched domain containing 1 [Source:NCBI gene;Acc:100151829]	3.20787	1.68161	0.0141685	up
	ENSSSCG00000010325	KCNMA1	potassium calcium-activated channel subfamily M alpha 1 [Source:NCBI gene;Acc:397434]	3.16372	1.66162	9.69358e-09	up
	ENSSSCG00000035987	EHD3	EH domain containing 3 [Source:NCBI gene;Acc:100621933]	3.1433	1.65228	0.0015426	up
	ENSSSCG00000035222	CHST8	carbohydrate sulfotransferase 8 [Source:NCBI gene;Acc:100620211]	3.1313	1.64676	0.00679898	up
	ENSSSCG00000023010	TMOD1	tropomodulin 1 [Source:NCBI gene;Acc:100316850]	3.09506	1.62997	0.00566463	up
	ENSSSCG00000036445	ENSSSCG00000036445	C-X-C motif chemokine ligand 13 [Source:NCBI gene;Acc:100524265]	3.07035	1.6184	0.000254769	up
	ENSSSCG00000002084	ENSSSCG00000002084	NA	3.06543	1.61609	0.00319867	up
	ENSSSCG00000033183	ENSSSCG00000033183	mast cell expressed membrane protein 1 [Source:NCBI gene;Acc:100511550]	3.0617	1.61433	0.0136235	up
	ENSSSCG00000017283	CD79B	CD79b molecule [Source:NCBI gene;Acc:100511898]	3.03575	1.60205	0.0142306	up
	ENSSSCG00000009488	SLITRK5	SLIT and NTRK like family member 5 [Source:NCBI gene;Acc:100155909]	3.03474	1.60157	0.0057713	up
	ENSSSCG00000013312	HIPK3	homeodomain interacting protein kinase 3 [Source:NCBI gene;Acc:100515770]	2.96571	1.56838	0.0172171	up
	ENSSSCG00000000563	LRMP	lymphoid restricted membrane protein [Source:NCBI gene;Acc:100626686]	2.938	1.55483	0.00522096	up
	ENSSSCG00000040581	CISH	cytokine inducible SH2 containing protein [Source:NCBI gene;Acc:100518866]	2.86505	1.51856	0.0381898	up
	ENSSSCG00000006172	PI15	peptidase inhibitor 15 [Source:NCBI gene;Acc:100158209]	2.85215	1.51205	0.0186081	up
	ENSSSCG00000001753	CHRNB4	cholinergic receptor nicotinic beta 4 subunit [Source:NCBI gene;Acc:100157223]	2.80322	1.48708	0.00495735	up
	ENSSSCG00000039074	TNFRSF13C	TNF receptor superfamily member 13C [Source:NCBI gene;Acc:110260624]	2.80054	1.4857	0.00997719	up
	ENSSSCG00000006791	OVGP1	oviductal glycoprotein 1 [Source:NCBI gene;Acc:397140]	2.78843	1.47945	0.0151772	up
	ENSSSCG00000006493	PMF1	polyamine modulated factor 1 [Source:NCBI gene;Acc:100144449]	2.754	1.46153	0.000234869	up
	ENSSSCG00000027872	MYBL1	MYB proto-oncogene like 1 [Source:NCBI gene;Acc:100524984]	2.69599	1.43081	0.0418032	up
	ENSSSCG00000007146	SIGLEC1	sialic acid binding Ig like lectin 1 [Source:NCBI gene;Acc:397623]	2.6745	1.41927	0.00301031	up
	ENSSSCG00000021511	GCSAM	germinal center associated signaling and motility [Source:NCBI gene;Acc:100626350]	2.65348	1.40789	0.0107085	up
	ENSSSCG00000015747	ENSSSCG00000015747	myomesin 2 [Source:NCBI gene;Acc:100523824]	2.65262	1.40742	0.0280921	up
	ENSSSCG00000017144	ENSSSCG00000017144	neuronal pentraxin 1 [Source:NCBI gene;Acc:100525071]	2.65097	1.40652	0.0144742	up
	ENSSSCG00000040334	CBX6	chromobox 6 [Source:NCBI gene;Acc:110260645]	2.61289	1.38565	0.00139651	up
	ENSSSCG00000037106	C2orf40	chromosome 3 C2orf40 homolog [Source:NCBI gene;Acc:100512958]	2.60541	1.38151	0.0047207	up
	ENSSSCG00000005382	TGFBR1	transforming growth factor beta receptor 1 [Source:NCBI gene;Acc:396665]	2.6042	1.38084	0.0103958	up
	ENSSSCG00000018068	ENSSSCG00000018068	NA	2.57611	1.36519	0.0361857	up
	ENSSSCG00000026025	HMGCL	3-hydroxy-3-methylglutaryl-CoA lyase [Source:NCBI gene;Acc:100621218]	2.57278	1.36333	0.000497198	up
	ENSSSCG00000038141	ENSSSCG00000038141	toll like receptor adaptor molecule 2 [Source:NCBI gene;Acc:100520421]	2.53883	1.34416	0.0490893	up
	ENSSSCG00000037225	RPRM	reprimo, TP53 dependent G2 arrest mediator homolog [Source:NCBI gene;Acc:100738077]	2.51686	1.33163	0.0178668	up
	ENSSSCG00000013378	ABCC8	ATP binding cassette subfamily C member 8 [Source:NCBI gene;Acc:100158245]	2.50118	1.32261	0.00830735	up
	ENSSSCG00000025629	COLEC11	collectin subfamily member 11 [Source:NCBI gene;Acc:100736753]	2.48666	1.31421	0.0260983	up
	ENSSSCG00000007476	KCNG1	potassium voltage-gated channel modifier subfamily G member 1 [Source:NCBI gene;Acc:100134965]	2.48341	1.31232	0.00491737	up
	ENSSSCG00000031300	ENSSSCG00000031300	NA	2.48063	1.31071	0.00263304	up
	ENSSSCG00000017577	ENSSSCG00000017577	NA	2.47307	1.3063	0.0163923	up
	ENSSSCG00000005701	ASS1	argininosuccinate synthase 1 [Source:NCBI gene;Acc:414411]	2.46245	1.3001	0.0039337	up
	ENSSSCG00000020785	DES	desmin [Source:NCBI gene;Acc:396725]	2.45348	1.29483	0.00727595	up
	ENSSSCG00000005941	KHDRBS3	KH RNA binding domain containing, signal transduction associated 3 [Source:NCBI gene;Acc:100155706]	2.43786	1.28561	0.0211503	up
	ENSSSCG00000006243	PENK	proenkephalin [Source:NCBI gene;Acc:100152093]	2.4266	1.27894	0.00629734	up
	ENSSSCG00000037494	SPTBN4	spectrin beta, non-erythrocytic 4 [Source:NCBI gene;Acc:100626544]	2.42227	1.27636	0.0240383	up
	ENSSSCG00000003369	ICMT	isoprenylcysteine carboxyl methyltransferase [Source:NCBI gene;Acc:100514410]	2.40852	1.26814	0.0248866	up
	ENSSSCG00000036235	ENSSSCG00000036235	NA	2.40623	1.26677	0.0361505	up
	ENSSSCG00000028944	ENSSSCG00000028944	two pore calcium channel protein 2-like [Source:NCBI gene;Acc:100620627]	2.3894	1.25665	0.0167072	up
	ENSSSCG00000017563	MYCBPAP	MYCBP associated protein [Source:NCBI gene;Acc:100513622]	2.3793	1.25054	0.038352	up
	ENSSSCG00000007338	VSTM2L	V-set and transmembrane domain containing 2 like [Source:NCBI gene;Acc:100737342]	2.36791	1.24362	0.0182929	up
	ENSSSCG00000016579	CCDC136	coiled-coil domain containing 136 [Source:NCBI gene;Acc:100519523]	2.36585	1.24236	0.0221315	up
	ENSSSCG00000036132	CKM	creatine kinase, M-type [Source:NCBI gene;Acc:397264]	2.36166	1.2398	0.0263348	up
	ENSSSCG00000027568	BLK	BLK proto-oncogene, Src family tyrosine kinase [Source:NCBI gene;Acc:100623761]	2.35105	1.23331	0.0388373	up
	ENSSSCG00000018092	ND6	NADH dehydrogenase subunit 6 [Source:NCBI gene;Acc:808512]	2.33826	1.22544	0.00118558	up
	ENSSSCG00000025455	RALB	RAS like proto-oncogene B [Source:NCBI gene;Acc:100624229]	2.32926	1.21987	0.00772977	up
	ENSSSCG00000008311	CYP26B1	cytochrome P450 26B1 [Source:NCBI gene;Acc:100521659]	2.30849	1.20695	0.000140309	up
	ENSSSCG00000004366	BVES	blood vessel epicardial substance [Source:NCBI gene;Acc:100153106]	2.3022	1.20301	0.0083328	up
	ENSSSCG00000013614	CNN1	calponin 1 [Source:NCBI gene;Acc:396911]	2.30009	1.20169	0.00712552	up
	ENSSSCG00000025856	TMEM106A	transmembrane protein 106A [Source:NCBI gene;Acc:100624959]	2.28776	1.19393	0.00630907	up
	ENSSSCG00000011238	ARPP21	cAMP regulated phosphoprotein 21 [Source:NCBI gene;Acc:100512986]	2.28763	1.19385	0.0219673	up
	ENSSSCG00000008702	DOK7	docking protein 7 [Source:NCBI gene;Acc:100736823]	2.28611	1.19289	0.00762114	up
	ENSSSCG00000017311	MAPT	microtubule associated protein tau [Source:NCBI gene;Acc:100738351]	2.28293	1.19089	0.0311094	up
	ENSSSCG00000004677	DUOXA1	dual oxidase maturation factor 1 [Source:NCBI gene;Acc:100653516]	2.28078	1.18953	6.34539e-05	up
	ENSSSCG00000036808	HMGCS2	hydroxymethylglutaryl-CoA synthase, mitochondrial-like [Source:NCBI gene;Acc:110260333]	2.2804	1.18929	0.00254506	up
	ENSSSCG00000013022	PYGM	glycogen phosphorylase, muscle associated [Source:NCBI gene;Acc:733659]	2.26915	1.18215	0.0018576	up
	ENSSSCG00000033001	FZD8	frizzled class receptor 8 [Source:NCBI gene;Acc:110255708]	2.26091	1.17691	0.0403346	up
	ENSSSCG00000002893	CD22	CD22 molecule [Source:NCBI gene;Acc:102161349]	2.24606	1.1674	0.0267783	up
	ENSSSCG00000015786	PRIMPOL	primase and DNA directed polymerase [Source:NCBI gene;Acc:100515586]	2.24458	1.16644	0.0168627	up
	ENSSSCG00000017005	KCNMB1	potassium calcium-activated channel subfamily M regulatory beta subunit 1 [Source:NCBI gene;Acc:100271876]	2.22573	1.15428	0.00144723	up
	ENSSSCG00000006876	PLPPR5	phospholipid phosphatase related 5 [Source:NCBI gene;Acc:100514836]	2.22198	1.15185	0.0271952	up
	ENSSSCG00000032215	FOXD3	forkhead box D3 [Source:NCBI gene;Acc:110261214]	2.22027	1.15074	0.0294898	up
	ENSSSCG00000008981	ENSSSCG00000008981	starch binding domain 1 [Source:NCBI gene;Acc:100522745]	2.22015	1.15066	0.0256243	up
	ENSSSCG00000032383	ENSSSCG00000032383	uncharacterized LOC100514340 [Source:NCBI gene;Acc:100514340]	2.21921	1.15004	0.00461202	up
	ENSSSCG00000003895	EFCAB14	EF-hand calcium binding domain 14 [Source:NCBI gene;Acc:100526227]	2.21363	1.14642	7.34367e-06	up
	ENSSSCG00000003278	ENSSSCG00000003278	leukocyte immunoglobulin-like receptor subfamily B member 3-like [Source:NCBI gene;Acc:100511639]	2.20774	1.14257	0.0118278	up
	ENSSSCG00000023627	LYPD6	LY6/PLAUR domain containing 6 [Source:NCBI gene;Acc:100521871]	2.20092	1.13811	0.0031594	up
	ENSSSCG00000002398	TMEM63C	transmembrane protein 63C [Source:NCBI gene;Acc:102158165]	2.17821	1.12315	0.0150652	up
	ENSSSCG00000023090	BEST1	bestrophin 1 [Source:NCBI gene;Acc:397169]	2.17675	1.12218	0.0324199	up
	ENSSSCG00000035020	STK32B	serine/threonine kinase 32B [Source:NCBI gene;Acc:100628152]	2.17615	1.12178	0.0305502	up
	ENSSSCG00000005211	CD274	CD274 molecule [Source:NCBI gene;Acc:574058]	2.1759	1.12161	0.0101405	up
	ENSSSCG00000003894	CYP4B1	cytochrome P450 4B1 [Source:NCBI gene;Acc:100523909]	2.17384	1.12025	0.000152036	up
	ENSSSCG00000008294	ACTG2	actin, gamma 2, smooth muscle, enteric [Source:NCBI gene;Acc:100520667]	2.16615	1.11513	0.0123724	up
	ENSSSCG00000036761	ENSSSCG00000036761	NA	2.16442	1.11398	0.0205769	up
	ENSSSCG00000013856	AP1M1	adaptor related protein complex 1 subunit mu 1 [Source:NCBI gene;Acc:100511918]	2.16183	1.11225	3.59211e-05	up
	ENSSSCG00000021287	GCFC2	GC-rich sequence DNA-binding factor 2 [Source:NCBI gene;Acc:100625157]	2.15695	1.10899	0.0331128	up
	ENSSSCG00000029799	ZBTB8OS	zinc finger and BTB domain containing 8 opposite strand [Source:NCBI gene;Acc:102160721]	2.14708	1.10238	0.0236156	up
	ENSSSCG00000038180	ADAMTS3	ADAM metallopeptidase with thrombospondin type 1 motif 3 [Source:NCBI gene;Acc:100524818]	2.14238	1.09921	0.0318841	up
	ENSSSCG00000009193	SMARCAD1	SWI/SNF-related, matrix-associated actin-dependent regulator of chromatin, subfamily a, containing DEAD/H box 1 [Source:NCBI gene;Acc:100515330]	2.13891	1.09688	0.0022028	up
	ENSSSCG00000006518	HCN3	hyperpolarization activated cyclic nucleotide gated potassium channel 3 [Source:NCBI gene;Acc:100526049]	2.12984	1.09074	0.0386126	up
	ENSSSCG00000031106	PLA2G2D	phospholipase A2 group IID [Source:NCBI gene;Acc:100512662]	2.11201	1.07861	0.0134183	up
	ENSSSCG00000014362	HBEGF	heparin binding EGF like growth factor [Source:NCBI gene;Acc:397564]	2.10701	1.0752	0.0343882	up
	ENSSSCG00000022919	KIF5C	kinesin family member 5C [Source:NCBI gene;Acc:100622102]	2.10313	1.07254	0.0216076	up
	ENSSSCG00000010581	PSD	pleckstrin and Sec7 domain containing [Source:NCBI gene;Acc:100157049]	2.10308	1.0725	0.00690409	up
	ENSSSCG00000014117	THBS4	thrombospondin 4 [Source:NCBI gene;Acc:100513005]	2.09344	1.06588	0.010012	up
	ENSSSCG00000031519	NRSN2	neurensin 2 [Source:NCBI gene;Acc:100157494]	2.09182	1.06476	0.0499174	up
	ENSSSCG00000014190	FBXL17	F-box and leucine rich repeat protein 17 [Source:NCBI gene;Acc:100513341]	2.08505	1.06008	0.0337094	up
	ENSSSCG00000013078	MYRF	myelin regulatory factor [Source:NCBI gene;Acc:100520659]	2.07319	1.05185	0.000389899	up
	ENSSSCG00000017723	CCL2	chemokine (C-C motif) ligand 2 [Source:NCBI gene;Acc:397422]	2.06187	1.04395	0.0018796	up
	ENSSSCG00000036379	ENSSSCG00000036379	NA	2.05033	1.03586	0.0311382	up
	ENSSSCG00000025996	MTUS2	microtubule associated scaffold protein 2 [Source:NCBI gene;Acc:100157816]	2.04518	1.03223	0.0379834	up
	ENSSSCG00000005510	PHF19	PHD finger protein 19 [Source:NCBI gene;Acc:100156643]	2.04427	1.03159	0.0457645	up
	ENSSSCG00000028382	ENSSSCG00000028382	NA	2.04301	1.0307	0.0360083	up
	ENSSSCG00000001498	BEND6	BEN domain containing 6 [Source:NCBI gene;Acc:100153820]	2.03832	1.02738	0.0114825	up
	ENSSSCG00000005207	ERMP1	endoplasmic reticulum metallopeptidase 1 [Source:NCBI gene;Acc:100155278]	2.02925	1.02095	0.0152997	up
	ENSSSCG00000002243	SLC12A6	solute carrier family 12 member 6 [Source:NCBI gene;Acc:100156993]	2.02284	1.01638	0.00133816	up
	ENSSSCG00000011740	SERPINI1	serpin family I member 1 [Source:NCBI gene;Acc:100154352]	2.01398	1.01005	0.0330264	up
	ENSSSCG00000032607	ALPL	alkaline phosphatase, biomineralization associated [Source:NCBI gene;Acc:100170147]	2.01151	1.00828	0.00261483	up
	ENSSSCG00000032434	PLAUR	plasminogen activator, urokinase receptor [Source:NCBI gene;Acc:100521017]	2.01043	1.0075	0.0139512	up
	ENSSSCG00000000668	APOBEC1	apolipoprotein B mRNA editing enzyme catalytic subunit 1 [Source:NCBI gene;Acc:100512412]	2.00884	1.00636	0.0058454	up
	ENSSSCG00000017244	ENSSSCG00000017244	sidekick cell adhesion molecule 2 [Source:NCBI gene;Acc:100518574]	2.00769	1.00553	0.0212304	up
	ENSSSCG00000014336	EGR1	early growth response 1 [Source:NCBI gene;Acc:100520726]	2.00593	1.00427	0.00401087	up
	ENSSSCG00000005278	ENSSSCG00000005278	NA	2.00493	1.00355	0.0223154	up
	ENSSSCG00000006743	SLC22A15	solute carrier family 22 member 15 [Source:NCBI gene;Acc:110255201]	0.499929	-1.0002	0.0292858	down
	ENSSSCG00000024363	ENSSSCG00000024363	interferon related developmental regulator 2 [Source:NCBI gene;Acc:100155668]	0.497203	-1.00809	0.00606944	down
	ENSSSCG00000009381	ALG11	ALG11, alpha-1,2-mannosyltransferase [Source:NCBI gene;Acc:100152645]	0.495459	-1.01316	0.00725769	down
	ENSSSCG00000007778	CCDC189	coiled-coil domain containing 189 [Source:NCBI gene;Acc:100513786]	0.489746	-1.02989	0.0349463	down
	ENSSSCG00000009240	PLAC8	placenta specific 8 [Source:NCBI gene;Acc:100525175]	0.488283	-1.03421	0.00367185	down
	ENSSSCG00000008488	ENSSSCG00000008488	regulator of microtubule dynamics 2 [Source:NCBI gene;Acc:100521083]	0.481528	-1.05431	0.0421081	down
	ENSSSCG00000015707	GPR39	G protein-coupled receptor 39 [Source:HGNC Symbol;Acc:HGNC:4496]	0.479857	-1.05932	0.00328218	down
	ENSSSCG00000000492	LYZ	lysozyme [Source:NCBI gene;Acc:100157211]	0.471975	-1.08322	0.00150706	down
	ENSSSCG00000035760	RFLNA	refilin A [Source:NCBI gene;Acc:100158166]	0.471937	-1.08333	0.0265939	down
	ENSSSCG00000037835	TRIM7	tripartite motif containing 7 [Source:NCBI gene;Acc:100626745]	0.471425	-1.0849	0.00419671	down
	ENSSSCG00000014447	SLC6A7	solute carrier family 6 member 7 [Source:NCBI gene;Acc:100516251]	0.471076	-1.08597	0.0371362	down
	ENSSSCG00000008124	NEURL3	neuralized E3 ubiquitin protein ligase 3 [Source:NCBI gene;Acc:100524797]	0.470917	-1.08645	0.0153608	down
	ENSSSCG00000006140	CA2	carbonic anhydrase 2 [Source:NCBI gene;Acc:100154873]	0.467437	-1.09716	0.000313039	down
	ENSSSCG00000001636	GUCA1A	guanylate cyclase activator 1A [Source:NCBI gene;Acc:100739200]	0.467158	-1.09802	0.0304357	down
	ENSSSCG00000000443	GLI1	GLI family zinc finger 1 [Source:NCBI gene;Acc:100520490]	0.462654	-1.11199	0.0217519	down
	ENSSSCG00000006060	GRHL2	grainyhead like transcription factor 2 [Source:NCBI gene;Acc:100525287]	0.461172	-1.11662	0.00479601	down
	ENSSSCG00000031888	DDIT4	DNA damage inducible transcript 4 [Source:NCBI gene;Acc:100153821]	0.458934	-1.12364	3.34882e-07	down
	ENSSSCG00000008540	PPP1CB	protein phosphatase 1 catalytic subunit beta [Source:NCBI gene;Acc:397378]	0.456802	-1.13036	0.0119126	down
	ENSSSCG00000037013	WFIKKN1	WAP, follistatin/kazal, immunoglobulin, kunitz and netrin domain containing 1 [Source:NCBI gene;Acc:100623309]	0.456436	-1.13152	0.0224895	down
	ENSSSCG00000025560	PGLYRP2	peptidoglycan recognition protein 2 [Source:NCBI gene;Acc:396557]	0.455291	-1.13514	0.0227274	down
	ENSSSCG00000000362	RDH5	retinol dehydrogenase 5 [Source:NCBI gene;Acc:100517586]	0.453416	-1.14109	0.0247364	down
	ENSSSCG00000030291	RPRD2	regulation of nuclear pre-mRNA domain containing 2 [Source:NCBI gene;Acc:100620276]	0.450512	-1.15036	6.83893e-06	down
	ENSSSCG00000017763	SLC13A2	solute carrier family 13 member 2 [Source:NCBI gene;Acc:100512737]	0.445819	-1.16547	0.0448641	down
	ENSSSCG00000015434	ENSSSCG00000015434	synaptophysin like 1 [Source:NCBI gene;Acc:100518030]	0.440869	-1.18158	0.000616119	down
	ENSSSCG00000003882	SLC5A9	solute carrier family 5 member 9 [Source:NCBI gene;Acc:100522082]	0.440571	-1.18255	0.0189873	down
	ENSSSCG00000023279	SH3TC2	SH3 domain and tetratricopeptide repeats 2 [Source:NCBI gene;Acc:100624660]	0.43599	-1.19763	0.00696669	down
	ENSSSCG00000038192	ENSSSCG00000038192	anosmin 1 [Source:NCBI gene;Acc:100154011]	0.431863	-1.21135	0.0119382	down
	ENSSSCG00000034511	SPINK1	serine peptidase inhibitor, Kazal type 1 [Source:NCBI gene;Acc:100622575]	0.42978	-1.21833	0.00406411	down
	ENSSSCG00000001849	ANPEP	alanyl aminopeptidase, membrane [Source:NCBI gene;Acc:397520]	0.42847	-1.22273	0.0140624	down
	ENSSSCG00000001500	ENSSSCG00000001500	NA	0.426088	-1.23078	0.00683028	down
	ENSSSCG00000001906	CYP1A1	cytochrome P450 1A1 [Source:NCBI gene;Acc:403103]	0.424262	-1.23697	0.00115352	down
	ENSSSCG00000009818	IFT81	intraflagellar transport 81 [Source:NCBI gene;Acc:100156117]	0.421548	-1.24623	0.0335403	down
	ENSSSCG00000003437	TNFRSF8	TNF receptor superfamily member 8 [Source:NCBI gene;Acc:100737399]	0.417395	-1.26051	0.003183	down
	ENSSSCG00000013762	PODNL1	podocan like 1 [Source:NCBI gene;Acc:100513269]	0.415491	-1.26711	0.00415793	down
	ENSSSCG00000039169	CER1	cerberus 1, DAN family BMP antagonist [Source:NCBI gene;Acc:110255508]	0.410347	-1.28508	0.01914	down
	ENSSSCG00000029160	ENSSSCG00000029160	NA	0.409543	-1.28791	0.000237771	down
	ENSSSCG00000032113	ENSSSCG00000032113	cationic amino acid transporter 3-like [Source:NCBI gene;Acc:100523440]	0.409117	-1.28941	0.00208818	down
	ENSSSCG00000002749	ENSSSCG00000002749	haptoglobin [Source:NCBI gene;Acc:397061]	0.406501	-1.29867	0.00838197	down
	ENSSSCG00000007139	ADRA1D	adrenoceptor alpha 1D [Source:NCBI gene;Acc:552898]	0.405937	-1.30067	0.00775707	down
	ENSSSCG00000017862	TRPV3	transient receptor potential cation channel subfamily V member 3 [Source:NCBI gene;Acc:100515051]	0.402505	-1.31292	0.0236964	down
	ENSSSCG00000038626	ZNF513	zinc finger protein 513 [Source:NCBI gene;Acc:100739726]	0.397937	-1.32939	0.00904802	down
	ENSSSCG00000016245	ENSSSCG00000016245	collagen type IV alpha 3 chain [Source:NCBI gene;Acc:100621504]	0.396344	-1.33518	0.00957205	down
	ENSSSCG00000016114	FAM117B	family with sequence similarity 117 member B [Source:NCBI gene;Acc:100512564]	0.396088	-1.33611	0.00187796	down
	ENSSSCG00000003272	ENSSSCG00000003272	leukocyte immunoglobulin-like receptor subfamily A member 6 [Source:NCBI gene;Acc:100525227]	0.394939	-1.3403	0.0241967	down
	ENSSSCG00000011939	RETNLB	resistin like beta [Source:NCBI gene;Acc:100037943]	0.392501	-1.34923	0.000272909	down
	ENSSSCG00000031851	CBR2	carbonyl reductase 2 [Source:NCBI gene;Acc:396780]	0.380707	-1.39325	0.0208221	down
	ENSSSCG00000039874	CCL26	C-C motif chemokine ligand 26 [Source:NCBI gene;Acc:780409]	0.379066	-1.39948	0.00532951	down
	ENSSSCG00000017541	HOXB13	homeobox B13 [Source:NCBI gene;Acc:100522893]	0.375017	-1.41497	0.000475224	down
	ENSSSCG00000023684	MT1A	metallothionein-1E-like [Source:NCBI gene;Acc:102166944]	0.373105	-1.42235	0.00632268	down
	ENSSSCG00000015412	CCDC146	coiled-coil domain containing 146 [Source:NCBI gene;Acc:100737427]	0.360287	-1.47278	0.00821566	down
	ENSSSCG00000037620	ENSSSCG00000037620	lithostathine-like [Source:NCBI gene;Acc:100624628]	0.358709	-1.47912	0.0400336	down
	ENSSSCG00000017932	ASGR2	asialoglycoprotein receptor 2 [Source:NCBI gene;Acc:100739379]	0.355286	-1.49295	0.00250011	down
	ENSSSCG00000017542	TTLL6	tubulin tyrosine ligase like 6 [Source:NCBI gene;Acc:100523818]	0.348942	-1.51894	0.000223178	down
	ENSSSCG00000006073	OSR2	odd-skipped related transciption factor 2 [Source:NCBI gene;Acc:100155180]	0.34727	-1.52587	0.011922	down
	ENSSSCG00000010111	DGCR2	DiGeorge syndrome critical region gene 2 [Source:NCBI gene;Acc:100157970]	0.347204	-1.52614	1.25882e-05	down
	ENSSSCG00000009245	SCD5	stearoyl-CoA desaturase 5 [Source:NCBI gene;Acc:100135661]	0.34468	-1.53667	0.00848497	down
	ENSSSCG00000001089	GPLD1	glycosylphosphatidylinositol specific phospholipase D1 [Source:NCBI gene;Acc:100157497]	0.329421	-1.60199	0.00475714	down
	ENSSSCG00000033542	ENSSSCG00000033542	V-set and transmembrane domain-containing protein 1 [Source:NCBI gene;Acc:100622306]	0.325433	-1.61957	0.01884	down
	ENSSSCG00000007391	MATN4	matrilin 4 [Source:NCBI gene;Acc:100510939]	0.316158	-1.66128	0.0204621	down
	ENSSSCG00000012049	ENSSSCG00000012049	Sus scrofa potassium voltage-gated channel subfamily E regulatory subunit 1 (KCNE1), mRNA. [Source:RefSeq mRNA;Acc:NM_214165]	0.313075	-1.67542	0.00109355	down
	ENSSSCG00000035477	ENSSSCG00000035477	NA	0.307099	-1.70322	0.0224225	down
	ENSSSCG00000002993	CYP2A19	cytochrome P450 2A19 [Source:NCBI gene;Acc:403149]	0.303351	-1.72094	0.00308147	down
	ENSSSCG00000002623	GSTA2	glutathione S-transferase A1-like [Source:NCBI gene;Acc:100526118]	0.300726	-1.73348	5.60237e-05	down
	ENSSSCG00000039858	ENSSSCG00000039858	NA	0.290128	-1.78524	0.0062239	down
	ENSSSCG00000026043	ENSSSCG00000026043	transglutaminase 3 [Source:NCBI gene;Acc:100153042]	0.284874	-1.8116	2.73956e-09	down
	ENSSSCG00000011663	RBP2	retinol binding protein 2 [Source:NCBI gene;Acc:407611]	0.283302	-1.81959	0.00342443	down
	ENSSSCG00000022724	ENSSSCG00000022724	UDP-glucuronosyltransferase 2B18-like [Source:NCBI gene;Acc:100516628]	0.280366	-1.83462	0.000166791	down
	ENSSSCG00000013106	PTGDR2	prostaglandin D2 receptor 2 [Source:NCBI gene;Acc:100510947]	0.27708	-1.85163	0.000855235	down
	ENSSSCG00000008115	ENSSSCG00000008115	mal, T cell differentiation protein [Source:NCBI gene;Acc:100521617]	0.273094	-1.87253	0.00461041	down
	ENSSSCG00000011904	UPK1B	uroplakin 1B [Source:NCBI gene;Acc:100144488]	0.263144	-1.92608	0.00264135	down
	ENSSSCG00000039342	ENSSSCG00000039342	NA	0.262777	-1.92809	0.0416469	down
	ENSSSCG00000003119	ZNF541	zinc finger protein 541 [Source:NCBI gene;Acc:100519367]	0.255151	-1.97058	0.00469234	down
	ENSSSCG00000032557	LDHB	lactate dehydrogenase B [Source:NCBI gene;Acc:100621540]	0.253735	-1.9786	3.09014e-05	down
	ENSSSCG00000031703	ENSSSCG00000031703	dishevelled binding antagonist of beta catenin 2 [Source:NCBI gene;Acc:100512933]	0.246998	-2.01743	0.000308259	down
	ENSSSCG00000007410	PTI	pancreatic trypsin inhibitor [Source:NCBI gene;Acc:100156830]	0.224764	-2.15352	0.000282883	down
	ENSSSCG00000013145	DTX4	deltex E3 ubiquitin ligase 4 [Source:NCBI gene;Acc:100517143]	0.224351	-2.15617	3.34316e-06	down
	ENSSSCG00000025071	BTNL2	butyrophilin like 2 [Source:NCBI gene;Acc:100158014]	0.215291	-2.21564	8.86219e-05	down
	ENSSSCG00000027091	OAZ3	Sus scrofa ornithine decarboxylase antizyme 3 (OAZ3), transcript variant 2, mRNA. [Source:RefSeq mRNA;Acc:NM_001301406]	0.194581	-2.36156	0.00344081	down
	ENSSSCG00000039224	CSPG5	chondroitin sulfate proteoglycan 5 [Source:NCBI gene;Acc:100737041]	0.189679	-2.39837	0.00628089	down
	ENSSSCG00000016929	PDE4D	phosphodiesterase 4D [Source:NCBI gene;Acc:100037967]	0.173689	-2.52542	0.000118185	down
	ENSSSCG00000002730	CALB2	calbindin 2 [Source:NCBI gene;Acc:100127479]	0.142508	-2.81089	0.0001477	down
	ENSSSCG00000010522	ANKRD2	ankyrin repeat domain 2 [Source:HGNC Symbol;Acc:HGNC:495]	0.129658	-2.94722	0.00795345	down
	ENSSSCG00000023018	MCCD1	mitochondrial coiled-coil domain 1 [Source:NCBI gene;Acc:100157598]	0.0976972	-3.35554	0.000105059	down
	ENSSSCG00000040446	ENSSSCG00000040446	protein CXorf40A-like [Source:NCBI gene;Acc:110255258]	0.0674861	-3.88927	1.03697e-13	down
	ENSSSCG00000034731	ENSSSCG00000034731	trefoil factor 1 [Source:NCBI gene;Acc:780401]	0.0559293	-4.16025	5.32084e-06	down
	ENSSSCG00000023852	CCL17	C-C motif chemokine ligand 17 [Source:NCBI gene;Acc:780408]	0.0548079	-4.18947	6.74949e-06	down
	ENSSSCG00000007163	AVP	arginine vasopressin [Source:NCBI gene;Acc:396995]	0.0200226	-5.64222	9.07595e-12	down
	ENSSSCG00000032653	F11	coagulation factor XI [Source:NCBI gene;Acc:110257404]	0.000268552	-11.8625	2.24392e-07	down
	CSC, continuous social contact; CON, control
