# Supplementary material for: Socializing Models During Lactation Alter Colonic Mucosal Gene Expression and Fecal Microbiota of Growing Piglets
Source: Front Microbiol. 2022 Jul 7;13:819011. doi: 10.3389/fmicb.2022.819011 (PMC9301273; doi:10.3389/fmicb.2022.819011)
Supplement: Supplementary file 4 [file Table_4.xlsx]

## Sheet: Table S4
	Supplementary Table 4. Summary of 16S rRNA gene sequencing data of faecal in piglets.
	Sample	Raw tags	Raw bases	Valid tags	Valid bases	Valid%	Q20%	Q30%	GC%
	CSC_1	80994	40.50M	69532	28.70M	85.85	96.61	90.26	52.74
	CSC_2	84115	42.06M	70309	28.94M	83.59	92.79	82.97	54.14
	CSC_3	87952	43.98M	73105	30.24M	83.12	95.41	87.96	53.01
	CSC_4	84997	42.50M	64988	27.15M	76.46	95.22	87.65	53.24
	CSC_5	80290	40.15M	64647	26.68M	80.52	95.41	87.96	53.08
	CSC_6	83720	41.86M	68218	28.18M	81.48	94.2	85.46	53.18
	CSC_7	83056	41.53M	68648	28.44M	82.65	95.53	88.32	52.96
	CSC_8	81101	40.55M	65585	27.06M	80.87	95.97	89.2	53
	ISC_1	86119	43.06M	76006	31.55M	88.26	98.44	94.79	52.99
	ISC_2	84633	42.32M	72130	29.94M	85.23	96.57	90.03	53.59
	ISC_3	83391	41.70M	68803	28.77M	82.51	98.34	94.42	54.11
	ISC_4	83951	41.98M	75481	31.13M	89.91	98.28	94.36	56.2
	ISC_5	83684	41.84M	72965	30.61M	87.19	98.02	93.75	54.31
	ISC_6	84363	42.18M	73826	30.44M	87.51	98.49	94.87	54.12
	CON_1	82247	41.12M	70340	29.18M	85.52	93.6	84.12	53.15
	CON_2	80370	40.19M	63376	26.16M	78.86	94.45	85.78	53.32
	CON_3	80659	40.33M	69195	28.74M	85.79	95.8	88.66	53.3
	CON_4	82872	41.44M	70423	29.24M	84.98	96.07	89.19	52.88
	CON_5	82598	41.30M	70524	29.17M	85.38	96.08	88.98	52.83
	CON_6	82076	41.04M	68669	28.36M	83.67	94.19	85.51	53.29
	CON_7	80812	40.41M	69515	28.68M	86.02	95.83	88.92	53.13
	CON_8	83805	41.90M	65255	27.02M	77.87	95.71	88.67	52.99
	CON_9	83814	41.91M	71923	29.62M	85.81	95.03	87.23	53.07
	CON_10	85061	42.53M	70663	29.04M	83.07	95.5	88.03	53.11
	ISC: intermittent social contact; CSC: continuous social contact; CON: control
