# Supplementary material for: Socializing Models During Lactation Alter Colonic Mucosal Gene Expression and Fecal Microbiota of Growing Piglets
Source: Front Microbiol. 2022 Jul 7;13:819011. doi: 10.3389/fmicb.2022.819011 (PMC9301273; doi:10.3389/fmicb.2022.819011)
Supplement: Supplementary file 5 [file Table_5.XLSX]

## Sheet: Table S5
	Supplementary Table 5. Significant differential microbes (P < 0.05, |Log2（fold-change）| > 1) between the ISC and CON piglets.
	Genus	ISC (%)	CON (%)	log2FC	wilcox.test.p_value	regulation
	Veillonella	0.020 ± 0.012	0.000 ± 0.000	Inf	0.001	up
	Neisseria	0.016 ± 0.011	0.000 ± 0.000	Inf	0.001	up
	Desulfovibrio	0.013 ± 0.005	0.000 ± 0.000	Inf	0.001	up
	Erysipelotrichaceae_unclassified	0.093 ± 0.019	0.588 ± 0.117	-2.67	0.0011	down
	Negativibacillus	0.036 ± 0.010	0.131 ± 0.016	-1.85	0.0017	down
	Erysipelotrichaceae_UCG-006	0.023 ± 0.006	0.094 ± 0.013	-2.03	0.0024	down
	Corynebacterium	0.029 ± 0.021	0.000 ± 0.000	Inf	0.0044	up
	Gilliamella	0.017 ± 0.006	0.000 ± 0.000	Inf	0.0044	up
	Actinomyces	0.015 ± 0.008	0.000 ± 0.000	Inf	0.0044	up
	Bifidobacterium	0.014 ± 0.005	0.000 ± 0.000	Inf	0.0044	up
	Megamonas	0.007 ± 0.002	0.000 ± 0.000	Inf	0.0044	up
	Ruminococcaceae_UCG-014	1.454 ± 0.193	3.561 ± 0.437	-1.29	0.0048	down
	Solobacterium	0.950 ± 0.168	2.387 ± 0.441	-1.33	0.0048	down
	Lachnospiraceae_UCG-010	0.044 ± 0.012	0.110 ± 0.012	-1.34	0.0048	down
	Lachnospiraceae_NK3A20_group	0.031 ± 0.015	0.130 ± 0.027	-2.05	0.0067	down
	Streptococcus	0.181 ± 0.043	1.035 ± 0.376	-2.51	0.0092	down
	Anaerovibrio	0.331 ± 0.079	0.096 ± 0.031	1.79	0.0092	up
	Ruminococcaceae_UCG-005	1.407 ± 0.437	3.867 ± 0.736	-1.46	0.0126	down
	Lachnospira	0.157 ± 0.091	0.759 ± 0.205	-2.27	0.0126	down
	Sutterella	0.007 ± 0.003	0.001 ± 0.001	2.41	0.0168	up
	Leptotrichia	0.034 ± 0.027	0.000 ± 0.000	Inf	0.017	up
	Bacteroidales_unclassified	0.027 ± 0.015	0.000 ± 0.000	Inf	0.017	up
	Rhizobiales_unclassified	0.005 ± 0.002	0.000 ± 0.000	Inf	0.017	up
	Lysinimonas	0.004 ±0.002	0.000 ± 0.000	Inf	0.017	up
	Snodgrassella	0.004 ± 0.002	0.000 ± 0.000	Inf	0.017	up
	Lachnospiraceae_XPB1014_group	0.029 ± 0.023	0.001 ± 0.001	5.39	0.0176	up
	Coprococcus_3	0.186 ± 0.083	0.397 ± 0.055	-1.09	0.0227	down
	Lachnoclostridium	0.014 ± 0.006	0.002 ± 0.002	2.84	0.025	up
	Faecalicatena	0.007 ± 0.004	0.071 ± 0.020	-3.28	0.0259	down
	Lachnospiraceae_UCG-004	0.050 ± 0.015	0.013 ± 0.006	1.98	0.0259	up
	Ruminococcaceae_UCG-003	0.055 ± 0.012	0.027 ± 0.008	1.03	0.0296	up
	Prevotella_9	12.500 ± 2.920	4.806 ± 1.146	1.38	0.0301	up
	Subdoligranulum	1.242 ± 0.315	2.752 ± 0.419	-1.15	0.0393	down
	Catenibacterium	0.386 ± 0.040	0.814 ± 0.160	-1.08	0.0393	down
	Clostridium_sensu_stricto_6	0.143 ± 0.064	0.631 ± 0.305	-2.15	0.0393	down
	Anaerotruncus	0.142 ± 0.053	0.312 ± 0.043	-1.14	0.0393	down
	Clostridiaceae_unclassified	0.096 ± 0.037	0.245 ± 0.045	-1.35	0.0393	down
	Oribacterium	0.064 ± 0.024	0.175 ± 0.033	-1.44	0.0446	down
	Escherichia-Shigella	0.018 ± 0.007	0.003 ± 0.001	2.61	0.0461	up
	Veillonellaceae_unclassified	0.000 ± 0.000	0.038 ± 0.018	-Inf	0.0479	down
	Pseudoramibacter	0.000 ± 0.000	0.025 ± 0.009	-Inf	0.0479	down
	Syntrophococcus	0.000 ± 0.000	0.015 ± 0.012	-Inf	0.0479	down
	The data were presented as mean ± SEM. ISC, intermittent social contact; CON, control.
