# Supplementary material for: Socializing Models During Lactation Alter Colonic Mucosal Gene Expression and Fecal Microbiota of Growing Piglets
Source: Front Microbiol. 2022 Jul 7;13:819011. doi: 10.3389/fmicb.2022.819011 (PMC9301273; doi:10.3389/fmicb.2022.819011)
Supplement: Supplementary file 6 [file Table_6.xlsx]

## Sheet: Table S6
	Supplementary Table 6. Significant differential microbes (P < 0.05, |Log2（fold-change）| > 1) between the CSC and CON piglets.
	Genus	CSC (%)	CON (%)	log2FC	wilcox.test.p_value	regulation
	Lachnospiraceae_XPB1014_group	1.081 ± 0.652	0.001 ± 0.001	10.59	0.0001	up
	Acetitomaculum	0.043 ± 0.007	0.000 ± 0.000	Inf	0.0001	up
	Christensenellaceae_R-7_group	1.671 ± 0.373	0.083 ± 0.022	4.34	0.0004	up
	Eubacterium	0.033 ± 0.010	0.977 ± 0.173	-4.87	0.0004	down
	Parabacteroides	0.138 ± 0.021	0.636 ± 0.052	-2.2	0.0004	down
	Lachnospiraceae_AC2044_group	0.578 ± 0.245	0.000 ± 0.000	Inf	0.0004	up
	Anaerotruncus	0.070 ± 0.005	0.312 ± 0.040	-2.16	0.0004	down
	Lachnospiraceae_NK4B4_group	0.222 ± 0.084	0.000 ± 0.000	Inf	0.0004	up
	Desulfovibrio	0.168 ± 0.058	0.000 ± 0.000	Inf	0.0004	up
	Pseudomonas	0.096 ± 0.015	0.009 ± 0.003	3.36	0.0004	up
	Ruminiclostridium_9	0.136 ± 0.024	0.479 ± 0.066	-1.81	0.0005	down
	Ruminococcus]_torques_group	0.032 ± 0.017	0.348 ± 0.066	-3.47	0.0006	down
	Alloprevotella	0.483 ± 0.103	3.804 ± 0.743	-2.98	0.0007	down
	Eggerthellaceae_unclassified	0.449 ± 0.032	0.174 ± 0.029	1.37	0.0007	up
	Sporobacter	0.026 ± 0.011	0.001 ± 0.000	5.72	0.0008	up
	Clostridium_sensu_stricto_6	0.034 ± 0.027	0.631 ± 0.289	-4.21	0.0009	down
	Fibrobacter	0.398 ± 0.234	0.014 ± 0.013	4.81	0.0009	up
	Clostridium_sensu_stricto_1	0.104 ± 0.055	2.528 ± 0.885	-4.6	0.001	down
	Erysipelotrichaceae_UCG-003	0.618 ± 0.148	0.004 ± 0.003	7.17	0.0012	up
	Anaerorhabdus]_furcosa_group	0.032 ± 0.009	0.000 ± 0.000	Inf	0.0015	up
	Faecalicatena	0.000 ± 0.000	0.071 ± 0.020	-Inf	0.0018	down
	Gastranaerophilales_unclassified	0.292 ± 0.026	0.074 ± 0.032	1.99	0.0019	up
	Coriobacteriaceae_unclassified	0.232 ± 0.032	0.029 ± 0.007	3	0.0019	up
	Ruminococcaceae_UCG-010	0.671 ± 0.265	0.163 ± 0.034	2.04	0.0025	up
	Lachnospiraceae_UCG-010	0.031 ± 0.013	0.110 ± 0.012	-1.84	0.0032	down
	Prevotella	0.564 ± 0.107	2.569 ± 0.532	-2.19	0.0034	down
	Coprococcus_3	0.917 ± 0.124	0.397 ± 0.052	1.21	0.0034	up
	Ruminococcaceae_UCG-013	0.448 ± 0.060	0.139 ± 0.024	1.69	0.0034	up
	Brevundimonas	0.014 ± 0.003	0.001 ± 0.001	4.29	0.0034	up
	Slackia	0.100 ± 0.011	0.045 ± 0.009	1.14	0.0044	up
	Family_XIII_UCG-001	0.008 ± 0.005	0.049 ± 0.010	-2.61	0.0044	down
	Prevotella_2	0.230 ± 0.044	0.621 ± 0.097	-1.43	0.0045	down
	Acidaminococcus	0.023 ± 0.008	0.000 ± 0.000	Inf	0.0049	up
	Oxobacter	0.011 ± 0.003	0.000 ± 0.000	Inf	0.0049	up
	Allisonella	0.007 ± 0.004	0.075 ± 0.017	-3.53	0.0053	down
	Faecalibacterium	1.704 ± 0.329	3.848 ± 0.440	-1.17	0.0059	down
	Streptococcus	0.155 ± 0.072	1.035 ± 0.357	-2.74	0.0059	down
	Clostridiales_unclassified	0.085 ± 0.015	0.021 ± 0.008	2	0.0092	up
	Ruminococcus_2	0.616 ± 0.184	0.188 ± 0.033	1.71	0.01	up
	Ruminococcaceae_UCG-002	3.301 ± 0.874	0.987 ± 0.212	1.74	0.0129	up
	Longibaculum	0.023 ± 0.009	0.000 ± 0.000	Inf	0.0147	up
	Fournierella	0.232 ± 0.123	0.759 ± 0.106	-1.71	0.0164	down
	dgA-11_gut_group	0.046 ± 0.028	0.002 ± 0.002	4.52	0.0173	up
	Anaeroplasma	0.020 ± 0.009	0.001 ± 0.001	4.34	0.0229	up
	Intestinibacter	0.000 ± 0.000	0.046 ± 0.015	-Inf	0.0245	down
	Alkaliflexus	0.030 ± 0.007	0.006 ± 0.005	2.21	0.0249	up
	Treponema_2	0.206 ± 0.076	0.068 ± 0.018	1.61	0.026	up
	Clostridiaceae_unclassified	0.102 ± 0.020	0.245 ± 0.043	-1.27	0.0263	down
	Campylobacter	0.021 ± 0.008	0.004 ± 0.003	2.42	0.0319	up
	Christensenellaceae_unclassified	0.106 ± 0.043	0.018 ± 0.006	2.56	0.0326	up
	Selenomonas	0.039 ± 0.026	0.000 ± 0.000	Inf	0.0402	up
	Robinsoniella	0.028 ± 0.023	0.000 ± 0.000	Inf	0.0402	up
	Oxalobacter	0.008 ± 0.004	0.000 ± 0.000	Inf	0.0402	up
	Fusobacterium	0.006 ± 0.003	0.000 ± 0.000	Inf	0.0402	up
	Lachnospiraceae_NK3A20_group	0.411 ± 0.129	0.130 ± 0.025	1.66	0.041	up
	Pygmaiobacter	0.046 ± 0.009	0.022 ± 0.006	1.08	0.0445	up
	Eubacterium]_eligens_group	0.098 ± 0.021	0.396 ± 0.148	-2.02	0.0455	down
	Clostridiales_vadinBB60_group_unclassified	0.033 ± 0.010	0.003 ± 0.002	3.35	0.0455	up
	The data were presented as mean ± SEM. CSC, continuous social contact; CON, control.
