# Supplementary material for: Socializing Models During Lactation Alter Colonic Mucosal Gene Expression and Fecal Microbiota of Growing Piglets
Source: Front Microbiol. 2022 Jul 7;13:819011. doi: 10.3389/fmicb.2022.819011 (PMC9301273; doi:10.3389/fmicb.2022.819011)
Supplement: Supplementary file 7 [file Table_7.XLSX]

## Sheet: Table S7
	Supplementary Table 7. The correlation coefficient of differentially expressed genes and significant differential microbes between the ISC and CON piglets.
	Item	Neisseria	Desulfovibrio	Erysipelotrichaceae_unclassified	Actinomyces	Bifidobacterium	Megamonas	Anaerovibrio	Lachnoclostridium	Prevotella_9	Catenibacterium
	MMP3	0.778*	0.759*	-0.812*	0.43948	0.676123	0.878*	0.637748	0.43948	0.771*	-0.142857
	ENSSSCG00000016245	-0.845*	-0.880*	0.637748	-0.676123	-0.43948	-0.878*	-0.812*	-0.676123	-0.657143	0.6
	MT2A	-0.304256	-0.455383	0.695725	-0.135225	-0.845*	-0.68313	-0.754*	-0.135225	-0.6	0.428571
	SLC6A19	0.778*	0.759*	-0.812*	0.43948	0.676123	0.878*	0.637748	0.43948	0.771*	-0.142857
	TRH	0.371868	0.759*	-0.754*	0.540899	0.778*	0.878*	0.492805	0.540899	0.714286	-0.257143
	AREG	0.778*	0.759*	-0.754*	0.43948	0.676123	0.878*	0.492805	0.43948	0.714286	0.0857143
	ENSSSCG00000006932	-0.43948	-0.333947	0.115954	-0.270449	-0.0338062	-0.29277	-0.812*	-0.270449	-0.142857	0.943**
	P2RY2	0.845*	0.698253	-0.289886	0.507093	0.270449	0.68313	0.60876	0.507093	0.314286	-0.257143
	APOC3	0.778*	0.212512	-0.0579771	-0.0676123	0.169031	0.29277	0.754*	-0.0676123	0.0285714	-0.257143
	HSD17B6	0.845*	0.880*	-0.812*	0.676123	0.43948	0.878*	0.550782	0.676123	0.829*	-0.257143
	SLC15A1	0.435194	0.59404	-0.731*	0.261116	0.870*	0.804*	0.806*	0.261116	0.647339	-0.441367
	GDF15	0.304256	0.455383	-0.463817	0.135225	0.845*	0.68313	0.521794	0.135225	0.371429	-0.0285714
	RDH5	-0.371868	-0.759*	0.812*	-0.540899	-0.778*	-0.878*	-0.289886	-0.540899	-0.771*	-0.0285714
	KCNMA1	0.360147	0.832*	-0.661765	0.789*	0.428746	0.792*	0.294118	0.789*	0.695725	-0.347863
	MT1A	-0.135225	-0.5161	0.666737	-0.304256	-0.778*	-0.68313	-0.637748	-0.304256	-0.6	0.542857
	SCN4B	0.43948	0.880*	-0.812*	0.778*	0.540899	0.878*	0.20292	0.778*	0.829*	-0.0857143
	GABRB2	0.463046	0.739*	-0.897**	0.463046	0.823*	0.891**	0.323529	0.463046	0.841*	0.115954
	ENSSSCG00000033452	0.411597	0.832*	-.824*	0.668844	0.668844	0.891**	0.602941	0.668844	0.812*	-0.550782
	COL11A2	-0.778*	-0.759*	0.754*	-0.43948	-0.676123	-0.878*	-0.492805	-0.43948	-0.714286	-0.0857143
	NMU	-0.778*	-0.759*	0.812*	-0.43948	-0.676123	-0.878*	-0.637748	-0.43948	-0.771*	0.142857
	GZMB	-0.101419	0.27323	-0.695725	0.0676123	0.778*	0.48795	0.376851	0.0676123	0.6	-0.257143
	PPP1CB	-0.845*	-0.5161	0.115954	-0.338062	-0.101419	-0.48795	-0.841*	-0.338062	-0.142857	0.6
	ENSSSCG00000033041	-0.101419	0.27323	-0.521794	0.0676123	0.778*	0.48795	-0.0579771	0.0676123	0.428571	0.428571
	PYY	0.270449	0.759*	-0.783*	0.778*	0.304256	0.68313	0.40584	0.778*	0.829*	-0.714286
	ENSSSCG00000036865	0.845*	0.5161	-0.0579771	0.338062	0.101419	0.48795	0.695725	0.338062	0.0857143	-0.371429
	OSM	0.778*	0.759*	-0.637748	0.43948	0.676123	0.878*	0.899**	0.43948	0.6	-0.485714
	FZD8	0.845*	0.698253	-0.40584	0.507093	0.270449	0.68313	0.899**	0.507093	0.428571	-0.714286
	ADORA1	0.845*	0.698253	-0.637748	0.507093	0.270449	0.68313	0.434828	0.507093	0.657143	-0.0857143
	ENSSSCG00000035649	-0.101419	0.27323	-0.40584	0.0676123	0.778*	0.48795	0.347863	0.0676123	0.314286	-0.142857
	IL7R	-0.507093	-0.820*	0.579771	-0.845*	-0.135225	-0.68313	-0.550782	-0.845*	-0.657143	0.829*
	PLCB1	-0.676123	-0.576818	0.376851	-0.507093	-0.0338062	-0.48795	-0.754*	-0.507093	-0.428571	0.829*
	IL1RL1	0.43948	0.880*	-0.928**	0.778*	0.540899	0.878*	0.144943	0.778*	0.943**	-0.0285714
	APOA4	0.548795	0.0616041	0.117647	-0.222948	0.257248	0.19803	0.882**	-0.222948	-0.173931	-0.463817
	FRMD1	-0.304256	-0.455383	0.579771	-0.135225	-0.845*	-0.68313	-0.812*	-0.135225	-0.485714	0.485714
	CCL3L1	-0.676123	-0.941**	0.724714	-0.845*	-0.371868	-0.878*	-0.289886	-.845*	-0.771*	0.142857
	ENSSSCG00000022724	-0.845*	-0.880*	0.812*	-0.676123	-0.43948	-0.878*	-0.550782	-0.676123	-0.829*	0.257143
	ENSSSCG00000015691	0.304256	0.27323	-0.463817	-0.0338062	0.676123	0.48795	0.841*	-0.0338062	0.371429	-0.542857
	FGF1	0.507093	0.820*	-0.695725	0.845*	0.135225	0.68313	0.492805	0.845*	0.771*	-0.771*
	ENSSSCG00000030013	0.540899	0.333947	-0.376851	0.0338062	0.507093	0.48795	0.928**	0.0338062	0.314286	-0.6
	ENSSSCG00000028277	-0.778*	-0.759*	0.754*	-0.43948	-0.676123	-.878*	-0.492805	-0.43948	-0.714286	-0.0857143
	IFNG	-0.778*	-0.576818	0.289886	-0.270449	-0.507093	-0.68313	-0.695725	-0.270449	-0.257143	0.142857
	TGFBR1	0.0338062	0.5161	-0.754*	0.540899	0.304256	0.48795	-0.347863	0.540899	0.771*	0.314286
	CUBN	0.101419	0.637536	-0.637748	0.778*	0.0676123	0.48795	-0.376851	0.778*	0.714286	0.142857
	CBLIF	-0.135225	-0.5161	0.783*	-0.304256	-0.778*	-0.68313	-0.579771	-0.304256	-0.714286	0.485714
	CHRNB4	0.540899	0.698253	-0.724714	0.371868	0.845*	0.878*	0.463817	0.371868	0.657143	0.0857143
	ISC, intermittent social contact; CON, control. * represents P < 0.05, ** represents P < 0.01
