# Supplementary material for: Socializing Models During Lactation Alter Colonic Mucosal Gene Expression and Fecal Microbiota of Growing Piglets
Source: Front Microbiol. 2022 Jul 7;13:819011. doi: 10.3389/fmicb.2022.819011 (PMC9301273; doi:10.3389/fmicb.2022.819011)
Supplement: Supplementary file 8 [file Table_8.XLSX]

## Sheet: Table S8
	Supplementary Table 8. The correlation coefficient of differentially expressed genes and significant differential microbes between the CSC and CON piglets.
	Item	Eubacterium	Parabacteroides	Desulfovibrio	Ruminiclostridium_9	Alloprevotella	Sporobacter	Erysipelotrichaceae_UCG-003	Coriobacteriaceae_unclassified	Brevundimonas	Ruminococcus_2	Anaeroplasma	Alkaliflexus	Treponema_2	Campylobacter	Fusobacterium
	AVP	-0.529412	0.750*	0.463817	0.5	-0.492805	0.0298541	-0.115954	-0.223906	-0.715**	-0.318874	-0.739*	0.338235	-0.514706	0.279412	0.789*
	KCNMA1	0.20292	-0.60876	-0.314286	-0.173931	-0.257143	0.147122	0.371429	0.26482	0.926**	0.142857	0.941**	-0.754*	0.928**	0.318874	-0.43948
	CCL17	-0.347863	0.754*	0.428571	0.551	-0.371429	-0.058849	0.0285714	0	-0.741*	-0.0285714	-0.880**	0.550782	-0.695725	-0.0289886	0.778*
	NOS2	0.231908	-0.928*	-0.771*	-0.666737	0.142857	0.294245	0.0857143	0.176547	0.741*	0.257143	0.759*	-0.376851	0.521794	-0.144943	-0.778*
	CA4	0.289886	-0.695725	-0.371429	-0.376851	-0.142857	0.353094	0.428571	0.353094	0.926**	0.257143	0.941**	-0.550782	0.986**	0.463817	-0.676123
	GSTA2	-0.0579771	0.666737	0.428571	0.231908	0.2	-0.0294245	-0.0857143	0	-0.833*	0.0857143	-0.941**	0.899**	-0.783*	-0.115954	0.371868
	SCTR	0.338235	-0.632353	-0.434828	-0.132353	0	-0.134343	0.289886	0.313468	0.845*	0.318874	0.739*	-0.602941	0.529412	-0.323529	-0.377297
	CYP26B1	0.637748	-0.724714	-0.428571	-0.463817	0.371429	0.147122	0.428571	0.529641	0.833*	0.6	0.698253	-0.144943	0.60876	-0.115954	-0.845*
	ENSSSCG00000022724	-0.367647	0.868*	0.666737	0.602941	-0.289886	-0.164197	-0.115954	-0.223906	-0.751*	-0.318874	-0.739*	0.338235	-0.5	0.235294	0.789*
	ENSSSCG00000036445	-0.0579771	0.899*	-0.771*	-0.550782	-0.142857	0.235396	-0.0857143	-0.0882735	0.741*	-0.0857143	0.880*	-0.754*	0.60876	-0.0289886	-0.540899
	CA2	0.260897	0.666737	0.657143	0.231908	0.485714	-0.147122	0.0285714	0.0882735	-0.617213	0.142857	-0.698253	0.812*	-0.463817	0.0579771	0.135225
	HMGCL	0.20292	-0.870*	-0.771*	-0.754*	0.0285714	0.617914	0.257143	0.353094	0.617213	0.428571	0.576818	-0.0289886	0.492805	0.115954	-0.845*
	OSM	0	-0.754*	-0.6	-0.289886	-0.314286	0.147122	0.142857	0.0882735	0.833*	0.0285714	0.880*	-0.812*	0.695725	0.0289886	-0.371868
	CYP1A1	-0.144943	0.695725	0.485714	0.231908	0.371429	-0.26482	-0.428571	-0.353094	-0.926**	-0.257143	-0.880*	0.666737	-0.841*	-0.231908	0.43948
	KCNMB1	0.20292	-0.695725	-0.542857	-0.20292	-0.142857	0	0.257143	0.26482	0.833*	0.257143	0.759*	-0.637748	0.550782	-0.231908	-0.371868
	FCER2	-0.20292	-0.0579771	0.0857143	-0.0579771	-0.485714	0.441367	0.2	0	0.246885	-0.2	0.394665	-0.318874	0.666737	0.928**	-0.101419
	CCL2	0	-0.754*	-0.6	-0.289886	-0.314286	0.147122	0.142857	0.0882735	0.833*	0.0285714	0.880*	-0.812*	0.695725	0.0289886	-0.371868
	CD19	-0.724714	0.115954	-0.0285714	0.0579771	-0.829*	0.441367	-0.142857	-0.353094	-0.185164	-0.542857	0.0303588	-0.318874	0.20292	0.754*	0.371868
	HMGCS2	0.783*	-0.492805	-0.142857	-0.40584	0.714286	-0.0294245	0.314286	0.441367	0.617213	0.542857	0.5161	0.0579771	0.463817	-0.144943	-0.845*
	CYP2A19	0.260897	0.666737	0.657143	0.231908	0.485714	-0.147122	0.0285714	0.0882735	-0.617213	0.142857	-0.698253	0.812*	-0.463817	0.0579771	0.135225
	TNFRSF8	-0.521794	0.463817	0.142857	0	-0.257143	0.382518	-0.257143	-0.26482	-0.833*	-0.257143	-0.759*	0.637748	-0.579771	0.318874	0.371868
	MS4A1	-0.0579771	-0.754*	-0.6	-0.870*	0.0285714	0.736*	-0.0857143	-0.0882735	0.401189	-0.0857143	0.637536	-0.173931	0.637748	0.60876	-0.845*
	ASS1	-0.0579771	-0.899*	-0.771*	-0.550782	-0.142857	0.235396	-0.0857143	-0.0882735	0.741*	-0.0857143	0.880*	-0.754*	0.60876	-0.0289886	-0.540899
	EGR1	0.434828	-0.724714	-0.485714	-0.347863	-0.0857143	0.323669	0.6	0.617914	0.926**	0.6	0.759*	-0.289886	0.754*	0.115954	-0.676123
	CCL26	0.144943	0.986*	0.943**	0.899*	0.0857143	-0.647339	0.142857	0.0882735	-0.524631	0.0285714	-0.698253	0.347863	-0.492805	-0.173931	0.778*
	ADRA1D	-0.0869657	0.899*	0.657143	0.695725	-0.0857143	-0.323669	0.0857143	0.0882735	-0.741*	0.0857143	-0.941**	0.637748	-0.754*	-0.20292	0.778*
	ENSSSCG00000016245	-0.318874	0.521794	0.2	0.0869657	-0.0857143	0.235396	-0.142857	-0.0882735	-0.833*	-0.0285714	-0.880*	0.812*	-0.724714	0.0579771	0.371868
	TNFRSF13C	-0.115954	-0.841*	-0.771*	-0.928**	-0.0857143	0.853*	-0.0285714	0	0.401189	0.0285714	0.576818	-0.0869657	0.550782	0.521794	-0.845*
	TGFBR1	0.492805	-0.695725	-0.314286	-0.492805	0.314286	0.176547	0.257143	0.26482	0.833*	0.257143	0.880*	-0.40584	0.841*	0.231908	-0.845*
	ACTG2	0.347863	-0.637748	-0.428571	-0.144943	-0.2	0.117698	0.542857	0.529641	0.926**	0.485714	0.759*	-0.492805	0.695725	-0.0289886	-0.43948
	PLA2G2D	-0.60876	-0.666737	-0.886*	-0.521794	-0.6	0.559065	-0.257143	-0.26482	0.185164	-0.257143	0.333947	-0.40584	0.115954	0.0579771	-0.135225
	ANPEP	-0.637748	-0.173931	-0.314286	-0.579771	-0.0285714	0.441367	-0.771*	-0.794*	-0.46291	-0.771*	-0.0303588	-0.0579771	-0.115954	0.40584	-0.135225
	CBR2	-0.115954	0.637748	0.485714	0.318874	0.485714	-0.58849	-0.6	-0.529641	-0.802*	-0.428571	-0.698253	0.318874	-0.812*	-0.492805	0.507093
	RDH5	-0.754*	0.492805	0.0857143	0.144943	-0.314286	0.058849	-0.6	-0.617914	-0.926**	-0.6	-0.759*	0.289886	-0.783*	-0.0289886	0.676123
	ICMT	0.0579771	-0.928**	-0.886*	-0.812*	0.0857143	0.500216	-0.0285714	0.0882735	0.524631	0.2	0.576818	-0.173931	0.347863	-0.0869657	-0.778*
	CD22	-0.318874	-0.550782	-0.428571	-0.463817	-0.0285714	0.0882735	-0.542857	-0.617914	0.308607	-0.657143	0.698253	-0.812*	0.463817	0.20292	-0.304256
	CYP4A24	0.347863	-0.754*	-0.428571	-0.550782	0.371429	0.058849	-0.0285714	0	0.741*	0.0285714	0.880*	-0.550782	0.695725	0.0289886	-0.778*
	TNFSF11	0.231908	-0.463817	-0.142857	-0.20292	-0.257143	0.353094	0.485714	0.353094	0.802*	0.2	0.820*	-0.492805	0.986**	0.666737	-0.507093
	GDF5	-0.20292	-0.637748	-0.485714	-0.376851	-0.0857143	0	-0.371429	-0.441367	0.524631	-0.485714	0.820*	-0.928**	0.550782	0.0579771	-0.304256
	CSC, continous social contact; CON, control. * represents P < 0.05, ** represents P < 0.01
